# Supplementary material for: Characterization of fecal microbiota in cervical cancer patients associated with tumor stage and prognosis
Source: Front Cell Infect Microbiol. 2023 Feb 23;13:1145950. doi: 10.3389/fcimb.2023.1145950 (PMC9995373; doi:10.3389/fcimb.2023.1145950)
Supplement: Supplementary file 1 [file Table_1.xlsx]

## Sheet: Sheet1
Supplementary Table 1. Original dataset for differential microbiomes between cervical cancer (CC) patients and healthy controls (HCs).
Group	CC-1	CC-2	CC-3	CC-4	CC-5	CC-6	CC-7	CC-8	CC-9	CC-10	CC-11	CC-12	CC-13	HCs-1	HCs-2	HCs-3	HCs-4	HCs-5	HCs-6	HCs-7	HCs-8	HCs-9	HCs-10
ID	RCL	XDM	LLN	ZYF	WXX	WYM	MXP	WXY	SYH	CRL	YW	LSL	LJF	YQC	XFE	JSH	HYX	WY	SHH	FXL	NYL	HMJ	ZYQ
k__Bacteria | p__Bacteroidetes | c__Bacteroidia | o__Bacteroidales | f__Bacteroidaceae | g__Bacteroides	0.1	0.166736	0.000929752	0.0174587	0.0984504	0.0232438	0.0632231	0.307231	0.0369835	0.109194	0.565702	0.00475207	0.353306	0.00764463	0.148244	0.465806	0.0017562	0.19876	0.214876	0.00650826	0.157231	0.130062	0.027376
k__Bacteria | p__Proteobacteria | c__Gammaproteobacteria | o__Enterobacteriales | f__Enterobacteriaceae | g__Escherichia-Shigella	0.00557851	0.000929752	0.00506198	0.320971	0.43657	0.306302	0.00681818	0.235124	0.256818	0.0693182	0.00103306	0.403616	0.289773	0.000516529	0.00165289	0.000929752	0.132645	0.0181818	0.00692149	0.168079	0.0123967	0.281818	0.0429752
k__Bacteria | p__Actinobacteria | c__Actinobacteria | o__Bifidobacteriales | f__Bifidobacteriaceae | g__Bifidobacterium	0.134814	0.00547521	0.43936	0.000206612	0.0625	0.00454546	0.0612603	0.0558884	0.190289	0.105992	0.0238636	0.298864	0.00454546	0.0790289	0.00609504	0.0298554	0.203616	0.0410124	0.0052686	0.0233471	0.0293388	0.0548554	0.000413223
k__Bacteria | p__Firmicutes | c__Clostridia | o__Clostridiales | f__Lachnospiraceae | g__Blautia	0.056095	0.0307851	0.058781	0.00206612	0.0794421	0.0190083	0.0194215	0.0117769	0.16188	0.0612603	0.0477273	0.000309917	0.0134298	0.370145	0.0349174	0.0214876	0.0112603	0.0340909	0.0815083	0.0900826	0.00940083	0.0941116	0.021281
k__Bacteria | p__Bacteroidetes | c__Bacteroidia | o__Bacteroidales | f__Prevotellaceae | g__Prevotella 9	0.159298	0.230372	0	0	0.0190083	0.209711	0.097624	0.000103306	0.000516529	0.0118802	0.000103306	0.000206612	0.000206612	0	0.0713843	0.000206612	0	0.027686	0.011157	0.000103306	0.0330579	0.000103306	0.153822
k__Bacteria | p__Bacteroidetes | c__Bacteroidia | o__Bacteroidales | f__Rikenellaceae | g__Alistipes	0.000103306	0.0353306	0	0.00216942	0.0053719	0.0072314	0.000929752	0.149483	0.0017562	0.0378099	0.0108471	0.000309917	0.027376	0.000206612	0.0166322	0.0137397	0.00216942	0.123967	0.0359504	0.00072314	0.34969	0.00103306	0.013843
k__Bacteria | p__Firmicutes | c__Clostridia | o__Clostridiales | f__Ruminococcaceae | g__Faecalibacterium	0.0133264	0.0805785	0.00072314	0.00134297	0.0108471	0.0446281	0.105372	0.0270661	0.00857438	0.0955579	0.0256198	0.000103306	0.00413223	0.0136364	0.0517562	0.138636	0.00320248	0.139979	0.0253099	0.000826446	0.0035124	0.0307851	0.00733471
k__Bacteria | p__Firmicutes | c__Clostridia | o__Clostridiales | f__Ruminococcaceae | g__Ruminococcus 2	0	0.00599174	0.000516529	0	0.000206612	0.000619835	0.0053719	0.00216942	0	0.0143595	0.000206612	0	0	0.00072314	0.120558	0.0666322	0	0.0465909	0.0466942	0	0.0934917	0.0507231	0.222934
k__Bacteria | p__Firmicutes | c__Negativicutes | o__Selenomonadales | f__Veillonellaceae | g__Dialister	0.000103306	0.0382231	0.000103306	0.000413223	0.013843	0.000206612	0	0.033781	0	0.00506198	0.000206612	0	0	0.000206612	0.116012	0.0289256	0.00165289	0.000826446	0.0373967	0.354959	0	0	0
k__Bacteria | p__Firmicutes | c__Clostridia | o__Clostridiales | f__Lachnospiraceae | g__[Eubacterium] hallii group	0.00795455	0.0088843	0.109504	0.00103306	0.0107438	0.025	0.0104339	0.000826446	0.0838843	0.0217975	0.000619835	0	0.00144628	0.0803719	0.00878099	0.00289256	0.00371901	0.00919422	0.0163223	0.123864	0.00940083	0.0598141	0.000929752
k__Bacteria | p__Bacteroidetes | c__Bacteroidia | o__Bacteroidales | f__Tannerellaceae | g__Parabacteroides	0.0545455	0.0920455	0	0	0.0352273	0.0200413	0.026343	0.000413223	0.00919422	0.0282025	0.0318182	0	0.0112603	0.00072314	0.0352273	0.0071281	0	0.0147727	0.0856405	0.00103306	0.0516529	0.00878099	0.0258264
k__Bacteria | p__Firmicutes | c__Bacilli | o__Lactobacillales | f__Enterococcaceae | g__Enterococcus	0.00154959	0.000309917	0.00247934	0.398347	0.000309917	0.000516529	0.00661157	0	0.00950413	0.0243802	0	0.0798554	0.000103306	0.000206612	0.00123967	0.000206612	0.000413223	0.00423554	0	0	0.000206612	0.000206612	0.000103306
k__Bacteria | p__Actinobacteria | c__Coriobacteriia | o__Coriobacteriales | f__Coriobacteriaceae | g__Collinsella	0.0671488	0.0036157	0	0.102583	0.00206612	0.022314	0.0114669	0.0237603	0	0.0120868	0.000103306	0	0.000103306	0.145764	0.0115702	0.0113636	0.00506198	0.018595	0.0358471	0.000206612	0	0.0109504	0.00320248
k__Bacteria | p__Firmicutes | c__Clostridia | o__Clostridiales | f__Lachnospiraceae | g__Agathobacter	0.0732438	0.00423554	0.00072314	0	0.0186983	0.0164256	0.0501033	0.0018595	0.000103306	0.00836777	0.000103306	0	0.000413223	0.0145661	0.0177686	0.014876	0	0.0955579	0.0203512	0.0225207	0.000413223	0.00237603	0.109814
k__Bacteria | p__Firmicutes | c__Bacilli | o__Lactobacillales | f__Streptococcaceae | g__Streptococcus	0.00475207	0.000103306	0.225413	0.000103306	0.0493802	0	0.00123967	0	0.00289256	0.00847107	0.00103306	0.00072314	0.000103306	0.00588843	0.0470041	0.000413223	0.00464876	0.00206612	0	0.00237603	0.0100207	0.0295455	0.000103306
k__Bacteria | p__Firmicutes | c__Clostridia | o__Clostridiales | f__Lachnospiraceae | g__Dorea	0.0144628	0.0215909	0.00867769	0.0036157	0.00392562	0.0167355	0.010124	0.00196281	0.0147727	0.0254132	0.000103306	0	0.00764463	0.0376033	0.00805785	0.00692149	0	0.0140496	0.0234504	0.016219	0.00134297	0.0605372	0.00971074
k__Bacteria | p__Firmicutes | c__Clostridia | o__Clostridiales | f__Ruminococcaceae | g__Subdoligranulum	0.0229339	0.00692149	0.00754132	0.000826446	0.00123967	0.00475207	0.0158058	0.0113636	0.0154959	0.0573347	0	0	0.00340909	0.0205579	0.00981405	0.00578512	0.000206612	0.00733471	0.0849174	0.000309917	0.0207645	0.00340909	0.00371901
k__Bacteria | p__Proteobacteria | c__Gammaproteobacteria | o__Enterobacteriales | f__Enterobacteriaceae | g__Enterobacter	0	0	0	0	0	0	0.000309917	0	0.0615702	0.00950413	0	0.162603	0	0.0102273	0.00671488	0.000103306	0.0182851	0.00743802	0.000309917	0.00785124	0.00206612	0.00650826	0
k__Bacteria | p__Firmicutes | c__Negativicutes | o__Selenomonadales | f__Acidaminococcaceae | g__Phascolarctobacterium	0	0	0	0.00320248	0	0.0459711	0.0264463	0.000309917	0.000206612	0.000413223	0.022314	0.000206612	0.00805785	0.000103306	0.00113636	0	0.000103306	0.000103306	0.0407025	0	0	0.00371901	0.108781
k__Bacteria | p__Firmicutes | c__Clostridia | o__Clostridiales | f__Ruminococcaceae | g__Ruminococcaceae UCG-002	0.0106405	0.0401859	0	0.000309917	0.0127066	0.0113636	0.0459711	0.00919422	0	0.00134297	0.000103306	0	0.0052686	0	0.0431818	0.00299587	0	0.0132231	0.0362603	0	0.00836777	0	0.0155992
k__Bacteria | p__Firmicutes | c__Clostridia | o__Clostridiales | f__Lachnospiraceae | g__[Ruminococcus] torques group	0.0592975	0.00165289	0.000309917	0.0311983	0.00113636	0.00702479	0.00423554	0.0035124	0.00495868	0.0381198	0.00227273	0	0.0182851	0.016219	0.00743802	0.00299587	0.000516529	0.0152893	0.00495868	0.00330578	0.00113636	0.0315083	0.000103306
k__Bacteria | p__Firmicutes | c__Bacilli | o__Lactobacillales | f__Lactobacillaceae | g__Lactobacillus	0.00072314	0.000309917	0.000516529	0.00196281	0.000929752	0.0257231	0.171694	0.000413223	0.000413223	0.000826446	0.000206612	0.00206612	0.000619835	0.000826446	0.000516529	0.000309917	0.0174587	0.000103306	0.00216942	0.000516529	0.00371901	0.000413223	0.0145661
k__Bacteria | p__Proteobacteria | c__Gammaproteobacteria | o__Pseudomonadales | f__Pseudomonadaceae | g__Pseudomonas	0.00196281	0.00123967	0.0472107	0.0252066	0.00165289	0.0017562	0.00072314	0.000516529	0.00475207	0.00433884	0.00578512	0.00258265	0.000929752	0.0190083	0.00196281	0.00072314	0.0470041	0.00309917	0.00454546	0.0264463	0.00588843	0.00454546	0.000929752
k__Bacteria | p__Firmicutes | c__Negativicutes | o__Selenomonadales | f__Veillonellaceae | g__Megamonas	0	0	0.0139463	0	0	0.0225207	0.00216942	0	0	0	0.000103306	0	0.127583	0	0.00568182	0	0.000516529	0	0	0	0.00402893	0	0.0203512
k__Bacteria | p__Firmicutes | c__Clostridia | o__Clostridiales | f__Ruminococcaceae | g__[Eubacterium] coprostanoligenes group	0.00402893	0.0205579	0	0	0.00433884	0.0205579	0.0182851	0.00196281	0	0.0252066	0.000103306	0	0.00733471	0.00154959	0.0330579	0.0018595	0.000413223	0.00154959	0.0346074	0	0.00299587	0.00516529	0.00733471
k__Bacteria | p__Firmicutes | c__Erysipelotrichia | o__Erysipelotrichales | f__Erysipelotrichaceae | g__Erysipelotrichaceae UCG-003	0.00113636	0.000929752	0	0.00268595	0.000206612	0.000826446	0.000826446	0.000309917	0.0255165	0.0757231	0	0	0.00309917	0.00495868	0.000929752	0.00154959	0	0.0100207	0.00836777	0.0411157	0.00247934	0.00619835	0.000516529
k__Bacteria | p__Firmicutes | c__Clostridia | o__Clostridiales | f__Lachnospiraceae | g__Roseburia	0.0904959	0.000826446	0	0	0.00444215	0.0196281	0.00516529	0.00154959	0.00134297	0.000103306	0.000619835	0	0.0109504	0.000619835	0.00588843	0.0183884	0	0	0	0.00196281	0.00206612	0.00464876	0.0107438
k__Bacteria | p__Verrucomicrobia | c__Verrucomicrobiae | o__Verrucomicrobiales | f__Akkermansiaceae | g__Akkermansia	0.00516529	0	0	0	0	0	0.00134297	0.00289256	0	0.000103306	0.000103306	0	0.0421488	0	0.00247934	0.000309917	0.0353306	0	0	0	0.0740702	0	0
k__Bacteria | p__Proteobacteria | c__Gammaproteobacteria | o__Betaproteobacteriales | f__Burkholderiaceae | g__Noviherbaspirillum	0.000103306	0	0.000103306	0	0.000103306	0.000103306	0	0.000103306	0.0017562	0.000309917	0.143802	0.000413223	0	0	0.000206612	0	0	0	0.000309917	0.000206612	0	0	0
k__Bacteria | p__Bacteroidetes | c__Bacteroidia | o__Bacteroidales | f__Muribaculaceae | g__	0.00103306	0.0052686	0.000619835	0.000103306	0.00134297	0.00382231	0.0233471	0.00123967	0.00134297	0.000309917	0.00206612	0.000103306	0.00661157	0.000929752	0.00196281	0.0018595	0.0744835	0.0017562	0.00144628	0.000309917	0.0144628	0.00123967	0.00072314
k__Bacteria | p__Firmicutes | c__Clostridia | o__Clostridiales | f__Lachnospiraceae | g__Lachnospiraceae NK4A136 group	0.00258265	0.00330578	0	0	0.019938	0.00495868	0.00754132	0.00134297	0.000413223	0.00950413	0.000103306	0	0.000619835	0.000103306	0.0132231	0.00144628	0.000103306	0.00144628	0.00599174	0	0.0071281	0.00309917	0.0438017
k__Bacteria | p__Bacteroidetes | c__Bacteroidia | o__Bacteroidales | f__Prevotellaceae | g__Prevotella 2	0.0503099	0.0154959	0	0	0	0.0115702	0.000826446	0	0	0	0	0	0	0	0.00464876	0.0217975	0	0.000206612	0	0	0	0	0.0184917
k__Bacteria | p__Firmicutes | c__Clostridia | o__Clostridiales | f__Peptostreptococcaceae | g__Romboutsia	0.000516529	0	0	0	0.000413223	0.00123967	0.0157025	0.00072314	0.0105372	0	0.000413223	0	0.00247934	0.00216942	0.00847107	0.00495868	0.000206612	0.00423554	0.000206612	0.0220041	0.0110537	0.0053719	0.00568182
k__Bacteria | p__Bacteroidetes | c__Bacteroidia | o__Bacteroidales | f__Barnesiellaceae | g__Barnesiella	0	0	0	0	0.00227273	0	0.00072314	0	0	0.00206612	0	0	0.00268595	0	0.0107438	0.00123967	0.00113636	0.0153926	0.0286157	0	0	0.0053719	0.0243802
k__Bacteria | p__Firmicutes | c__Clostridia | o__Clostridiales | f__Lachnospiraceae | g__Fusicatenibacter	0.000103306	0.00123967	0.0141529	0	0.00123967	0.00113636	0.00423554	0.00702479	0.00206612	0.022624	0	0	0.000309917	0.00154959	0.00196281	0	0	0.0137397	0.00289256	0.00485537	0.000516529	0.0102273	0.00103306
k__Bacteria | p__Bacteroidetes | c__Bacteroidia | o__Bacteroidales | f__Marinifilaceae | g__Odoribacter	0	0.0146694	0	0	0.000619835	0.000206612	0.00247934	0.0350207	0.00113636	0.00144628	0.00805785	0	0.00216942	0	0.00568182	0.00382231	0	0.00568182	0.00113636	0	0	0.000206612	0.00743802
k__Bacteria | p__Firmicutes | c__Clostridia | o__Clostridiales | f__Lachnospiraceae | g__Lachnoclostridium	0.00134297	0.00072314	0	0.000206612	0.000516529	0.0035124	0.0017562	0.000103306	0.00950413	0.00144628	0.0384298	0	0.00330578	0.000929752	0.00320248	0.000103306	0.00454546	0	0.00299587	0.00247934	0.00495868	0.00785124	0.000103306
k__Bacteria | p__Proteobacteria | c__Alphaproteobacteria | o__Caulobacterales | f__Caulobacteraceae | g__	0.000826446	0.00154959	0.0224174	0.0164256	0.000516529	0.000413223	0.000206612	0.000413223	0.00216942	0.0017562	0.00237603	0.00196281	0.000309917	0.00640496	0.00072314	0.00113636	0.00857438	0.000929752	0.00134297	0.0106405	0.00154959	0.00206612	0.000516529
k__Bacteria | p__Firmicutes | c__Clostridia | o__Clostridiales | f__Ruminococcaceae | g__Ruminococcaceae UCG-013	0.00134297	0.000929752	0.00103306	0	0.0125	0	0.00805785	0.00392562	0.000413223	0.0110537	0	0	0.00247934	0.0260331	0.00547521	0.000206612	0	0.00072314	0.00464876	0.00103306	0.000206612	0.00123967	0.000206612
k__Bacteria | p__Firmicutes | c__Erysipelotrichia | o__Erysipelotrichales | f__Erysipelotrichaceae | g__Catenibacterium	0	0.00671488	0	0	0	0.00867769	0.0140496	0	0	0	0	0	0	0	0	0.0452479	0	0	0	0	0	0	0
k__Archaea | p__Euryarchaeota | c__Methanobacteria | o__Methanobacteriales | f__Methanobacteriaceae | g__Methanobrevibacter	0	0.0282025	0	0	0	0	0.0270661	0	0	0	0	0	0	0	0.0126033	0	0.00506198	0	0	0	0	0	0
k__Bacteria | p__Firmicutes | c__Bacilli | o__Lactobacillales | f__Streptococcaceae | g__Lactococcus	0	0	0	0	0	0	0	0	0.000619835	0.00309917	0	0.000929752	0	0.0665289	0	0	0.000206612	0.000826446	0	0	0.000619835	0	0
k__Bacteria | p__Proteobacteria | c__Gammaproteobacteria | o__Betaproteobacteriales | f__Burkholderiaceae | g__Janthinobacterium	0.000516529	0.000413223	0.0152893	0.00878099	0.00103306	0.000619835	0.000309917	0	0.00268595	0.00216942	0.00216942	0.00144628	0.00113636	0.00650826	0.00103306	0.000619835	0.00795455	0.00206612	0.00258265	0.00878099	0.00196281	0.00144628	0.000413223
k__Bacteria | p__Actinobacteria | c__Actinobacteria | o__Pseudonocardiales | f__Pseudonocardiaceae | g__Saccharopolyspora	0	0	0	0	0	0	0	0.000206612	0	0	0	0	0	0	0	0	0.0678719	0	0	0	0	0	0
k__Bacteria | p__Firmicutes | c__Erysipelotrichia | o__Erysipelotrichales | f__Erysipelotrichaceae | g__Holdemanella	0	0.0188017	0	0	0	0.0108471	0.00485537	0	0	0	0	0	0.00495868	0	0	0	0	0.0214876	0	0	0.00289256	0	0.00113636
k__Bacteria | p__Firmicutes | c__Clostridia | o__Clostridiales | f__Ruminococcaceae | g__	0.000206612	0.0191116	0	0	0.011157	0.000309917	0.00103306	0.000516529	0	0.00650826	0	0	0	0	0.00836777	0.000309917	0	0.00165289	0	0	0.0100207	0.000619835	0.00464876
k__Bacteria | p__Firmicutes | c__Clostridia | o__Clostridiales | f__Lachnospiraceae | g__	0.00165289	0.000826446	0	0.000929752	0.000826446	0.00785124	0.00237603	0.000206612	0.00785124	0.00103306	0.0105372	0	0.00258265	0	0.00599174	0.00268595	0.00330578	0.000929752	0.00392562	0.00568182	0.00072314	0.0035124	0.000309917
k__Bacteria | p__Firmicutes | c__Bacilli | o__Bacillales | f__Thermoactinomycetaceae | g__Kroppenstedtia	0.000413223	0.00072314	0.000206612	0.000206612	0.000929752	0.000826446	0.00144628	0.000413223	0.000619835	0.000413223	0.000103306	0.000516529	0.00072314	0.00144628	0.000413223	0.000413223	0.0492769	0.000413223	0.00072314	0.00113636	0.000619835	0.000619835	0.000309917
k__Bacteria | p__Firmicutes | c__Clostridia | o__Clostridiales | f__Christensenellaceae | g__Christensenellaceae R-7 group	0	0.00154959	0	0	0.00547521	0.000413223	0.00433884	0.013843	0	0.0114669	0	0	0.000619835	0	0.0089876	0.0088843	0	0.000929752	0	0.000413223	0.000826446	0	0.00237603
k__Bacteria | p__Firmicutes | c__Clostridia | o__Clostridiales | f__Lachnospiraceae | g__Coprococcus 3	0.00123967	0.00340909	0.00268595	0	0.000619835	0.00320248	0.000929752	0.000103306	0.00144628	0.00289256	0	0	0.000103306	0.000929752	0.00206612	0.00206612	0	0.000826446	0.0342975	0	0	0.000103306	0.000929752
k__Bacteria | p__Firmicutes | c__Clostridia | o__Clostridiales | f__Ruminococcaceae | g__Ruminococcus 1	0	0.000309917	0	0	0.0018595	0.00516529	0.0114669	0.000309917	0	0.0116736	0	0	0.00247934	0	0.00671488	0.000826446	0	0.0017562	0.000206612	0	0.000103306	0.0118802	0.00123967
k__Bacteria | p__Proteobacteria | c__Gammaproteobacteria | o__Betaproteobacteriales | f__Burkholderiaceae | g__Parasutterella	0.000103306	0.000826446	0	0	0	0	0	0.000206612	0.0018595	0.00640496	0	0.00950413	0.000206612	0.00423554	0.00805785	0.000103306	0.00113636	0.000206612	0	0	0	0.0194215	0.00165289
k__Bacteria | p__Actinobacteria | c__Coriobacteriia | o__Coriobacteriales | f__Eggerthellaceae | g__Eggerthella	0	0	0	0.019938	0.000309917	0	0	0	0.00402893	0	0.0052686	0	0	0.00165289	0	0	0	0	0	0.0194215	0	0.00268595	0
k__Bacteria | p__Firmicutes | c__Clostridia | o__Clostridiales | f__Lachnospiraceae | g__Coprococcus 2	0	0.0237603	0	0	0	0.00619835	0.0052686	0	0	0.0017562	0	0	0	0	0.000619835	0.00299587	0.000206612	0.00971074	0	0	0	0	0
k__Bacteria | p__Proteobacteria | c__Gammaproteobacteria | o__Betaproteobacteriales | f__Burkholderiaceae | g__Ralstonia	0	0	0.000929752	0.00103306	0.000103306	0	0	0	0.000413223	0.000103306	0	0.000309917	0	0.00144628	0.000309917	0.000103306	0.0420455	0.000206612	0.000413223	0.00103306	0	0	0
k__Bacteria | p__Firmicutes | c__Clostridia | o__Clostridiales | f__Lachnospiraceae | g__[Eubacterium] ruminantium group	0	0	0	0	0.00805785	0.00278926	0.00702479	0.00206612	0	0.00547521	0	0	0.0018595	0	0	0	0	0.000206612	0	0	0.0089876	0	0.00619835
k__Bacteria | p__Bacteroidetes | c__Bacteroidia | o__Bacteroidales | f__Marinifilaceae | g__Butyricimonas	0	0.00485537	0	0	0.00134297	0.000103306	0.00144628	0	0	0.000516529	0	0	0.00878099	0	0.00692149	0.00144628	0	0	0.00981405	0	0	0	0.00702479
k__Bacteria | p__Proteobacteria | c__Gammaproteobacteria | o__Pasteurellales | f__Pasteurellaceae | g__Haemophilus	0.00113636	0	0	0.000619835	0.000103306	0	0	0	0.00444215	0.00247934	0	0.000206612	0	0	0.00123967	0.0234504	0.000206612	0.000103306	0	0.00123967	0.00547521	0.00113636	0.000103306
k__Archaea | p__Euryarchaeota | c__Methanomicrobia | o__Methanosarcinales | f__Methanosarcinaceae | g__Methanosarcina	0	0	0	0	0	0	0	0	0	0	0	0	0	0	0	0	0.0396694	0	0	0	0	0	0
k__Bacteria | p__Firmicutes | c__Clostridia | o__Clostridiales | f__Ruminococcaceae | g__Ruminococcaceae UCG-005	0.00123967	0.00433884	0	0	0.00650826	0.00072314	0.00764463	0	0	0.000619835	0	0	0.000413223	0	0.00568182	0.00072314	0	0.00433884	0.00154959	0	0.00144628	0	0.00247934
k__Bacteria | p__Firmicutes | c__Bacilli | o__Lactobacillales | f__Leuconostocaceae | g__Weissella	0.00113636	0	0	0	0	0	0	0	0.000516529	0	0	0.000826446	0.000309917	0.00485537	0.00392562	0	0.00113636	0.0206612	0	0	0.000826446	0.0018595	0
k__Bacteria | p__Firmicutes | c__Clostridia | o__Clostridiales | f__Lachnospiraceae | g__Anaerostipes	0.00702479	0.00165289	0.000619835	0	0.00795455	0.000206612	0.00382231	0.000619835	0.000929752	0.000206612	0.000619835	0	0	0.00258265	0.00113636	0.000309917	0.000103306	0.00320248	0.00072314	0.00154959	0	0	0.000516529
k__Bacteria | p__Firmicutes | c__Clostridia | o__Clostridiales | f__Ruminococcaceae | g__Butyricicoccus	0.000929752	0.00227273	0	0	0.00216942	0.000826446	0.00103306	0.000206612	0.000103306	0.0017562	0.00681818	0	0.000516529	0.00268595	0.00309917	0.00154959	0.000413223	0.000103306	0.000516529	0.000619835	0.00103306	0.00578512	0.000516529
k__Archaea | p__Euryarchaeota | c__Thermoplasmata | o__Methanomassiliicoccales | f__Methanomethylophilaceae | g__Candidatus Methanoplasma	0	0	0	0	0	0	0	0	0	0	0	0	0	0	0	0	0.031405	0	0	0	0	0	0
k__Bacteria | p__Firmicutes | c__Clostridia | o__Clostridiales | f__Lachnospiraceae | g__[Eubacterium] ventriosum group	0.00154959	0.000413223	0	0	0	0.000103306	0.0137397	0.00154959	0	0.00216942	0	0	0.00103306	0.000103306	0.00072314	0.00113636	0	0.00123967	0.00371901	0.000619835	0	0.00206612	0.00072314
k__Bacteria | p__Tenericutes | c__Mollicutes | o__Mollicutes RF39 | f__ | g__	0	0.000413223	0	0	0.00454546	0	0.00506198	0.0123967	0	0.00371901	0	0	0	0	0.00206612	0	0	0.000826446	0	0	0.000619835	0	0
k__Bacteria | p__Firmicutes | c__Clostridia | o__Clostridiales | f__Lachnospiraceae | g__[Ruminococcus] gnavus group	0	0	0.00785124	0	0	0	0	0	0.0053719	0	0.00485537	0	0.00103306	0.00692149	0	0	0.000206612	0	0.000826446	0.00216942	0	0.000309917	0
k__Bacteria | p__Proteobacteria | c__Gammaproteobacteria | o__Enterobacteriales | f__Enterobacteriaceae | g__Citrobacter	0	0	0	0	0	0	0.000103306	0.0137397	0	0	0	0	0	0.0035124	0	0	0	0.00588843	0	0	0.000929752	0.0053719	0
k__Bacteria | p__Firmicutes | c__Clostridia | o__Clostridiales | f__Lachnospiraceae | g__[Eubacterium] eligens group	0.0192149	0.000206612	0	0	0.000103306	0	0.00227273	0.000516529	0	0.000619835	0	0	0.000309917	0	0.000619835	0.000309917	0	0.00289256	0	0	0.000309917	0.000826446	0.000103306
k__Bacteria | p__Epsilonbacteraeota | c__Campylobacteria | o__Campylobacterales | f__Helicobacteraceae | g__Helicobacter	0	0	0.00165289	0.00134297	0	0	0	0	0	0	0.000413223	0	0	0.000619835	0.000206612	0	0.0203512	0.000309917	0	0.00144628	0.000516529	0	0
k__Bacteria | p__Proteobacteria | c__Deltaproteobacteria | o__Desulfovibrionales | f__Desulfovibrionaceae | g__Desulfovibrio	0	0	0	0	0.000103306	0.00196281	0.00227273	0.00278926	0	0	0	0	0	0	0.0114669	0	0.00113636	0	0	0	0	0	0.00588843
k__Bacteria | p__Firmicutes | c__Clostridia | o__Clostridiales | f__Ruminococcaceae | g__Ruminococcaceae UCG-003	0.00392562	0.00330578	0	0	0.000413223	0.000413223	0.00072314	0.000619835	0	0.00165289	0.00237603	0	0.000929752	0	0.0017562	0.000103306	0	0.00103306	0.00702479	0	0	0	0.000826446
k__Bacteria | p__Actinobacteria | c__Actinobacteria | o__Pseudonocardiales | f__Pseudonocardiaceae | g__Saccharopolyspora rectivirgula	0	0	0	0	0	0	0	0	0	0	0	0	0	0	0	0	0.0243802	0	0	0	0	0	0
k__Bacteria | p__Firmicutes | c__Clostridia | o__Clostridiales | f__Ruminococcaceae | g__Ruminococcaceae UCG-014	0.000103306	0	0.000206612	0.000103306	0	0.000103306	0.00154959	0.000516529	0	0.00599174	0.000103306	0.000413223	0.000103306	0.000206612	0	0.000826446	0.00165289	0.000413223	0.000309917	0.000103306	0.000309917	0	0.0105372
k__Bacteria | p__Firmicutes | c__Clostridia | o__Clostridiales | f__Peptococcaceae | g__Peptococcus	0	0	0	0	0	0	0.0137397	0	0	0	0	0	0	0	0	0	0	0	0	0	0.00836777	0	0
k__Bacteria | p__Cyanobacteria | c__Melainabacteria | o__Gastranaerophilales | f__ | g__	0	0	0	0	0.0158058	0	0	0	0	0.00609504	0	0	0	0	0	0	0	0	0	0	0	0	0
k__Bacteria | p__Firmicutes | c__Clostridia | o__Clostridiales | f__Lachnospiraceae | g__Tyzzerella 3	0	0	0	0	0	0	0	0.000516529	0.0122934	0	0	0	0.000516529	0	0	0.00320248	0.000929752	0.000516529	0.00268595	0.000309917	0.000619835	0	0
k__Bacteria | p__Firmicutes | c__Clostridia | o__Clostridiales | f__Ruminococcaceae | g__Ruminococcaceae NK4A214 group	0	0.000103306	0	0	0.000413223	0.000309917	0.000619835	0.000826446	0	0.000516529	0	0	0.000206612	0	0.00506198	0	0	0.000516529	0.00485537	0	0.000929752	0.00619835	0.000309917
k__Bacteria | p__Actinobacteria | c__Actinobacteria | o__Actinomycetales | f__Actinomycetaceae | g__Actinomyces	0	0	0.000619835	0.0153926	0	0	0	0.000103306	0.000929752	0	0	0	0.000103306	0.00165289	0.000516529	0	0.000619835	0	0	0.000206612	0	0	0
k__Bacteria | p__Firmicutes | c__Negativicutes | o__Selenomonadales | f__Veillonellaceae | g__Veillonella	0	0	0	0	0	0	0	0	0.0018595	0	0	0.0118802	0	0	0.000826446	0	0.000413223	0	0	0.000929752	0	0.0036157	0
k__Bacteria | p__Bacteroidetes | c__Bacteroidia | o__Bacteroidales | f__Prevotellaceae | g__Alloprevotella	0.000929752	0.00330578	0	0	0	0.00599174	0.00072314	0	0.000206612	0	0.000309917	0	0.000413223	0	0.000206612	0	0	0	0	0	0.000103306	0.000103306	0.00671488
k__Bacteria | p__Firmicutes | c__Clostridia | o__Clostridiales | f__Peptostreptococcaceae | g__Intestinibacter	0.00237603	0	0	0.000516529	0	0.000309917	0.00113636	0	0.000206612	0	0.00103306	0.00320248	0.00072314	0	0	0.000206612	0	0.00382231	0	0	0.00371901	0	0.000516529
k__Bacteria | p__Fusobacteria | c__Fusobacteriia | o__Fusobacteriales | f__Fusobacteriaceae | g__Fusobacterium	0	0	0	0	0	0.000413223	0	0	0	0	0	0	0	0.00382231	0	0.000826446	0	0	0	0.0121901	0	0	0.000206612
k__Bacteria | p__Firmicutes | c__Erysipelotrichia | o__Erysipelotrichales | f__Erysipelotrichaceae | g__Faecalibaculum	0	0	0	0	0	0	0	0	0	0	0	0	0	0	0	0	0.0172521	0	0	0	0	0	0
k__Bacteria | p__Firmicutes | c__Bacilli | o__Bacillales | f__Staphylococcaceae | g__Staphylococcus	0	0	0	0	0	0	0	0	0	0	0.000103306	0	0	0.0053719	0	0	0.0103306	0	0	0	0	0	0.000206612
k__Bacteria | p__Firmicutes | c__Clostridia | o__Clostridiales | f__Ruminococcaceae | g__Ruminococcaceae UCG-010	0	0.00134297	0	0	0.000516529	0	0.00743802	0.00113636	0	0.00103306	0.000103306	0	0	0	0.000619835	0.000103306	0.000929752	0	0	0.000103306	0	0.000413223	0.000206612
k__Archaea | p__Euryarchaeota | c__Methanobacteria | o__Methanobacteriales | f__Methanobacteriaceae | g__Methanosphaera	0	0.00588843	0	0	0	0	0	0	0	0	0	0	0	0	0	0.00733471	0	0	0	0	0	0	0
k__Bacteria | p__Firmicutes | c__Clostridia | o__Clostridiales | f__Lachnospiraceae | g__[Ruminococcus] gauvreauii group	0.0018595	0.00072314	0	0	0	0.0018595	0	0	0	0.00392562	0	0	0	0	0.00165289	0	0	0.00216942	0.000206612	0	0.00072314	0	0
k__Bacteria | p__Firmicutes | c__Bacilli | o__Bacillales | f__Bacillaceae | g__Bacillus	0	0	0.000103306	0	0.000103306	0	0.000309917	0	0.00485537	0	0	0.000206612	0	0	0	0	0.0072314	0	0	0	0	0	0
k__Bacteria | p__Actinobacteria | c__Coriobacteriia | o__Coriobacteriales | f__Eggerthellaceae | g__Adlercreutzia	0.00103306	0	0	0	0.00681818	0	0.000309917	0	0	0.000309917	0	0	0	0	0.00103306	0	0	0.000619835	0.000309917	0	0.00103306	0	0.00134297
k__Bacteria | p__Proteobacteria | c__Gammaproteobacteria | o__Betaproteobacteriales | f__Burkholderiaceae | g__Massilia	0	0	0	0	0	0	0	0	0.00826446	0	0.0018595	0	0	0	0	0	0.00206612	0.000413223	0	0	0	0	0
k__Bacteria | p__Firmicutes | c__Erysipelotrichia | o__Erysipelotrichales | f__Erysipelotrichaceae | g__Asteroleplasma	0	0	0	0	0	0	0	0	0	0	0	0	0	0	0	0	0	0	0	0	0	0	0.0126033
k__Bacteria | p__Proteobacteria | c__Deltaproteobacteria | o__Desulfovibrionales | f__Desulfovibrionaceae | g__Bilophila	0	0	0.00072314	0.000929752	0.000309917	0.00196281	0	0.000206612	0.000103306	0.000826446	0.000206612	0	0.000619835	0.0018595	0.0035124	0	0	0	0.000619835	0	0.000309917	0.000309917	0
k__Bacteria | p__Firmicutes | c__Clostridia | o__Clostridiales | f__Ruminococcaceae | g__Oscillibacter	0	0.00196281	0	0	0.000103306	0.00123967	0.000516529	0.00165289	0.000309917	0.000103306	0.0017562	0	0.000103306	0	0.000619835	0.000929752	0	0.000516529	0.000826446	0	0.000516529	0.000309917	0.000619835
k__Bacteria | p__Bacteroidetes | c__Bacteroidia | o__Bacteroidales | f__Prevotellaceae | g__Paraprevotella	0	0.00599174	0	0	0	0	0.00423554	0	0	0	0	0	0.000619835	0	0	0	0	0	0.000619835	0	0	0	0.000413223
k__Bacteria | p__Firmicutes | c__Clostridia | o__Clostridiales | f__Ruminococcaceae | g__UBA1819	0	0	0	0.00072314	0.000103306	0	0.000103306	0.000103306	0	0.000206612	0.00072314	0	0	0.00237603	0.000309917	0	0	0.000103306	0.000413223	0	0.00289256	0.00382231	0
k__Bacteria | p__Bacteroidetes | c__Bacteroidia | o__Bacteroidales | f__Prevotellaceae | g__Prevotellaceae UCG-001	0.000103306	0.000103306	0	0.000103306	0	0.000206612	0.000206612	0.000206612	0	0.000516529	0	0	0.000103306	0	0.000309917	0.000309917	0.00909091	0	0.000206612	0	0.000206612	0	0.000103306
k__Bacteria | p__Actinobacteria | c__Coriobacteriia | o__Coriobacteriales | f__Eggerthellaceae | g__Senegalimassilia	0.000103306	0.000309917	0	0	0	0	0	0	0	0.00382231	0	0	0.000309917	0	0.00495868	0	0	0.000516529	0	0	0.00154959	0	0
k__Bacteria | p__Firmicutes | c__Clostridia | o__Clostridiales | f__Ruminococcaceae | g__Ruminiclostridium 5	0	0.000929752	0	0.00123967	0.000206612	0.00072314	0.00072314	0.000516529	0.00072314	0.00072314	0.00072314	0	0	0	0.00165289	0	0	0.00237603	0.000103306	0	0.000516529	0	0
k__Bacteria | p__Firmicutes | c__Bacilli | o__Bacillales | f__Bacillaceae | g__Virgibacillus	0.000206612	0	0.000309917	0	0.000516529	0.000206612	0.000516529	0.000103306	0.000103306	0.000206612	0	0.000206612	0	0	0	0.000309917	0.0071281	0	0	0	0	0	0
k__Bacteria | p__Firmicutes | c__Erysipelotrichia | o__Erysipelotrichales | f__Erysipelotrichaceae | g__Turicibacter	0	0	0.000103306	0.000619835	0	0	0.00144628	0.000103306	0.00072314	0	0	0.00227273	0.00123967	0	0	0.000826446	0	0	0	0	0.00227273	0	0
k__Bacteria | p__Cyanobacteria | c__Melainabacteria | o__Obscuribacterales | f__ | g__	0	0	0.00206612	0.00206612	0	0	0	0	0.000309917	0	0.000516529	0.000103306	0.000103306	0.00144628	0.000103306	0	0	0	0	0.00196281	0.000413223	0.000103306	0
k__Bacteria | p__Firmicutes | c__Clostridia | o__Clostridiales | f__Clostridiaceae 1 | g__Clostridium sensu stricto 1	0.000413223	0	0	0.00103306	0	0.000309917	0.000516529	0	0.0018595	0	0	0.00165289	0	0.000103306	0	0.000206612	0	0.00154959	0	0.000413223	0.00072314	0	0.000206612
k__Bacteria | p__Firmicutes | c__Bacilli | o__Bacillales | f__Sporolactobacillaceae | g__Scopulibacillus	0.000206612	0	0	0	0.000206612	0.000516529	0	0.000103306	0.000206612	0.000206612	0.000103306	0.000413223	0	0	0	0.000516529	0.00578512	0	0.000103306	0.000309917	0	0	0
k__Bacteria | p__Firmicutes | c__Clostridia | o__Clostridiales | f__Lachnospiraceae | g__Lachnospira	0.000413223	0	0	0	0	0.00392562	0	0.00113636	0.000309917	0	0	0	0	0	0.00144628	0.000413223	0	0.00072314	0	0.000206612	0	0	0.000103306
k__Bacteria | p__Proteobacteria | c__Gammaproteobacteria | o__Aeromonadales | f__Succinivibrionaceae | g__Succinivibrio	0	0	0	0	0	0.00826446	0	0	0	0	0	0	0	0	0	0	0	0	0	0	0	0	0
k__Bacteria | p__Firmicutes | c__Clostridia | o__Clostridiales | f__Lachnospiraceae | g__Coprococcus 1	0	0.000516529	0	0	0	0	0.000619835	0.000309917	0	0	0	0	0.000826446	0.000413223	0.000929752	0	0	0.00340909	0.000206612	0.000826446	0	0	0
k__Bacteria | p__Proteobacteria | c__Gammaproteobacteria | o__Enterobacteriales | f__Enterobacteriaceae | g__Proteus	0	0	0	0	0	0	0	0	0	0	0	0.00671488	0	0	0	0	0.00123967	0	0	0	0	0	0
k__Bacteria | p__Firmicutes | c__Clostridia | o__Clostridiales | f__Lachnospiraceae | g__CAG-56	0.00123967	0	0	0	0.000103306	0.000103306	0.00340909	0.000206612	0	0.000206612	0	0	0.000206612	0	0.0017562	0	0	0	0	0	0	0.000413223	0.000103306
k__Bacteria | p__Firmicutes | c__Clostridia | o__Clostridiales | f__Ruminococcaceae | g__Ruminococcaceae UCG-004	0	0.000206612	0	0	0.00144628	0.00165289	0.000309917	0.000619835	0	0.00072314	0	0	0	0.000103306	0.000103306	0	0	0	0.00154959	0	0	0	0.000826446
k__Bacteria | p__Proteobacteria | c__Gammaproteobacteria | o__Betaproteobacteriales | f__Burkholderiaceae | g__Sutterella	0	0.00134297	0	0	0.00072314	0.00299587	0	0	0	0.000619835	0	0	0.000206612	0	0	0.000103306	0	0	0	0	0	0	0.000826446
k__Bacteria | p__Proteobacteria | c__Gammaproteobacteria | o__Pasteurellales | f__Pasteurellaceae | g__Aggregatibacter	0	0	0	0	0	0	0	0	0	0.000103306	0	0	0	0	0	0.00640496	0	0	0	0	0	0	0
k__Bacteria | p__Firmicutes | c__Clostridia | o__Clostridiales | f__Lachnospiraceae | g__Hungatella	0	0	0	0	0	0	0	0	0	0	0.00609504	0	0	0	0	0	0	0	0	0	0	0.000309917	0
k__Bacteria | p__Firmicutes | c__Clostridia | o__Clostridiales | f__Ruminococcaceae | g__CAG-352	0	0.00630165	0	0	0	0	0	0	0	0	0	0	0	0	0	0	0	0	0	0	0	0	0
k__Bacteria | p__Actinobacteria | c__Actinobacteria | o__Micrococcales | f__Micrococcaceae | g__Pseudarthrobacter	0	0	0	0	0	0	0	0	0.00134297	0	0	0	0	0	0	0	0.00475207	0	0	0.000103306	0	0	0
k__Bacteria | p__Firmicutes | c__Bacilli | o__Lactobacillales | f__Leuconostocaceae | g__Leuconostoc	0.000826446	0	0	0	0.000206612	0	0	0	0	0	0	0	0	0.00475207	0.000103306	0	0	0	0	0	0.000309917	0	0
k__Archaea | p__Thaumarchaeota | c__Nitrososphaeria | o__Nitrososphaerales | f__Nitrososphaeraceae | g__	0	0	0.000413223	0	0	0	0	0	0.000826446	0	0	0	0	0	0	0	0.00485537	0	0	0	0	0	0
k__Bacteria | p__Bacteroidetes | c__Bacteroidia | o__Bacteroidales | f__Prevotellaceae | g__	0	0	0	0	0	0.00382231	0	0	0	0	0	0	0	0	0	0	0	0.00227273	0	0	0	0	0
k__Bacteria | p__Firmicutes | c__Bacilli | o__Bacillales | f__Thermoactinomycetaceae | g__Thermoactinomyces	0	0	0	0	0	0	0	0	0	0	0	0	0	0	0	0	0.00609504	0	0	0	0	0	0
k__Bacteria | p__Firmicutes | c__Clostridia | o__Clostridiales | f__Ruminococcaceae | g__Flavonifractor	0	0	0	0	0	0.000413223	0	0.000206612	0.000309917	0	0.0036157	0	0	0	0.000206612	0.000516529	0	0.000103306	0	0	0	0.000206612	0.000413223
k__Bacteria | p__Firmicutes | c__Clostridia | o__Clostridiales | f__Lachnospiraceae | g__Lachnospiraceae UCG-010	0.00103306	0.000619835	0	0	0.000206612	0.0018595	0.000413223	0.000103306	0	0.000103306	0	0	0	0	0.000619835	0.000103306	0	0	0	0	0	0	0.000619835
k__Bacteria | p__Firmicutes | c__Negativicutes | o__Selenomonadales | f__Veillonellaceae | g__Megasphaera	0	0	0	0	0.000929752	0	0	0.00299587	0	0	0	0	0	0	0	0	0.000929752	0	0.000826446	0	0	0	0
k__Bacteria | p__Bacteroidetes | c__Bacteroidia | o__Bacteroidales | f__Muribaculaceae | g__Muribaculum	0	0	0	0	0	0	0	0	0	0	0	0	0	0	0	0	0.00547521	0	0	0	0	0	0
k__Bacteria | p__Actinobacteria | c__Coriobacteriia | o__Coriobacteriales | f__Coriobacteriales Incertae Sedis | g__	0	0.000103306	0	0	0	0.000309917	0.000413223	0	0	0.00113636	0	0	0	0	0	0	0	0.000103306	0	0	0.00320248	0	0
k__Bacteria | p__Bacteroidetes | c__Bacteroidia | o__Bacteroidales | f__ | g__	0	0.0035124	0	0	0	0.00113636	0.000413223	0	0	0	0	0	0	0	0	0	0	0	0	0	0	0	0.000103306
k__Bacteria | p__Firmicutes | c__Clostridia | o__Clostridiales | f__Lachnospiraceae | g__Marvinbryantia	0	0.000413223	0	0	0	0.00123967	0.000206612	0	0	0	0	0	0.000103306	0	0.00123967	0.000103306	0	0.000516529	0.00134297	0	0	0	0
k__Bacteria | p__Proteobacteria | c__Gammaproteobacteria | o__Betaproteobacteriales | f__Burkholderiaceae | g__Oxalobacter	0	0	0	0	0.00134297	0	0.00113636	0	0	0	0	0	0.000309917	0	0.00113636	0	0	0	0.00103306	0.000103306	0	0	0
k__Bacteria | p__Firmicutes | c__Clostridia | o__DTU014 | f__ | g__	0	0	0	0	0	0	0	0	0	0	0	0	0	0	0	0	0.00495868	0	0	0	0	0	0
k__Bacteria | p__Firmicutes | c__Clostridia | o__Clostridiales | f__Peptostreptococcaceae | g__Peptostreptococcus	0	0	0.000309917	0.00330578	0	0	0	0	0.000516529	0	0	0	0	0	0.000309917	0	0	0	0	0.000206612	0	0.000206612	0
k__Bacteria | p__Proteobacteria | c__Alphaproteobacteria | o__Reyranellales | f__Reyranellaceae | g__Reyranella	0	0	0.000929752	0.000826446	0	0	0	0	0	0	0	0	0	0.00103306	0	0	0.000516529	0.000619835	0	0.000516529	0	0	0.000413223
k__Archaea | p__Euryarchaeota | c__Methanobacteria | o__Methanobacteriales | f__Methanobacteriaceae | g__Methanobacterium	0	0	0	0	0	0	0	0	0	0	0	0	0	0	0	0	0.00444215	0	0	0	0	0	0
k__Bacteria | p__Firmicutes | c__Clostridia | o__Clostridiales | f__Lachnospiraceae | g__Eisenbergiella	0	0	0	0	0	0	0.000206612	0.000413223	0	0	0.00320248	0	0.000103306	0.000309917	0	0	0	0	0	0	0	0	0
k__Bacteria | p__Firmicutes | c__Clostridia | o__Clostridiales | f__Family XIII | g__Family XIII AD3011 group	0.000206612	0	0	0.00123967	0	0	0.00103306	0	0	0	0	0	0	0	0.000619835	0	0	0	0.000619835	0	0	0	0
k__Bacteria | p__Proteobacteria | c__Gammaproteobacteria | o__Betaproteobacteriales | f__Burkholderiaceae | g__Pelomonas	0	0	0	0	0	0	0	0	0	0	0	0	0	0	0	0	0.00371901	0	0	0	0	0	0
k__Bacteria | p__Firmicutes | c__Clostridia | o__Clostridiales | f__Lachnospiraceae | g__Tyzzerella	0	0	0	0	0	0	0	0	0	0	0	0	0	0	0	0	0	0	0	0	0	0.0036157	0
k__Bacteria | p__Firmicutes | c__Clostridia | o__Clostridiales | f__Lachnospiraceae | g__Tyzzerella 4	0	0	0.000413223	0	0	0	0	0	0	0	0.00320248	0	0	0	0	0	0	0	0	0	0	0	0
k__Bacteria | p__Firmicutes | c__Bacilli | o__Lactobacillales | f__Carnobacteriaceae | g__Granulicatella	0	0	0.000413223	0	0.000206612	0	0	0	0.00072314	0	0.000103306	0	0	0.000103306	0.00123967	0	0	0	0	0.000619835	0	0	0
k__Bacteria | p__Bacteroidetes | c__Bacteroidia | o__Chitinophagales | f__Chitinophagaceae | g__Asinibacterium	0	0	0	0	0	0	0	0	0.00113636	0	0	0	0	0	0	0	0.00227273	0	0	0	0	0	0
k__Bacteria | p__Actinobacteria | c__Actinobacteria | o__Corynebacteriales | f__Nocardiaceae | g__Rhodococcus	0	0	0.000309917	0.000619835	0	0	0	0	0	0	0	0	0	0.000103306	0	0	0.00165289	0	0	0.000619835	0	0	0
k__Bacteria | p__Bacteroidetes | c__Bacteroidia | o__Bacteroidales | f__Barnesiellaceae | g__Coprobacter	0	0	0	0	0.000309917	0	0	0	0	0.0017562	0	0	0.000929752	0	0	0	0	0.000309917	0	0	0	0	0
k__Bacteria | p__Firmicutes | c__Clostridia | o__Clostridiales | f__Ruminococcaceae | g__Ruminiclostridium 6	0	0	0	0	0.00206612	0	0	0.00123967	0	0	0	0	0	0	0	0	0	0	0	0	0	0	0
k__Bacteria | p__Firmicutes | c__Bacilli | o__Bacillales | f__Bacillaceae | g__	0	0	0	0.000206612	0	0	0	0	0	0	0.000103306	0	0	0.000309917	0	0.000206612	0.00237603	0	0	0	0	0	0
k__Bacteria | p__Firmicutes | c__Bacilli | o__Bacillales | f__Bacillaceae | g__Oceanobacillus	0	0	0	0	0	0	0.000413223	0.000103306	0.000206612	0	0	0	0	0.000103306	0	0.000516529	0.00144628	0	0	0.000206612	0	0.000206612	0
k__Bacteria | p__Firmicutes | c__Bacilli | o__Lactobacillales | f__Lactobacillaceae | g__Pediococcus	0	0	0	0	0	0	0	0	0	0	0	0	0	0	0	0	0.000413223	0	0	0	0.00278926	0	0
k__Bacteria | p__Firmicutes | c__Clostridia | o__Clostridiales | f__Lachnospiraceae | g__[Eubacterium] fissicatena group	0	0	0	0	0.000619835	0.000103306	0	0.000413223	0	0.000413223	0.000826446	0	0	0	0.000309917	0	0	0	0.000103306	0	0	0.000413223	0
k__Bacteria | p__Firmicutes | c__Clostridia | o__Clostridiales | f__Ruminococcaceae | g__Intestinimonas	0	0	0	0	0	0	0.00144628	0.000206612	0	0	0.000103306	0	0.000206612	0	0.00103306	0.000206612	0	0	0	0	0	0	0
k__Bacteria | p__Firmicutes | c__Clostridia | o__Clostridiales | f__Peptostreptococcaceae | g__Terrisporobacter	0	0	0	0	0	0	0.000206612	0	0	0	0.000309917	0	0	0	0	0	0	0.00216942	0	0	0.000413223	0	0
k__Bacteria | p__Firmicutes | c__Negativicutes | o__Selenomonadales | f__Veillonellaceae | g__Allisonella	0	0	0	0	0	0.000206612	0.000826446	0.000206612	0	0	0	0	0	0	0	0	0	0	0	0	0	0.0018595	0
k__Bacteria | p__Firmicutes | c__Clostridia | o__Clostridiales | f__Ruminococcaceae | g__Ruminococcaceae UCG-008	0	0.00299587	0	0	0	0	0	0	0	0	0	0	0	0	0	0	0	0	0	0	0	0	0
k__Bacteria | p__Proteobacteria | c__Gammaproteobacteria | o__Pseudomonadales | f__Moraxellaceae | g__Acinetobacter	0	0	0.000413223	0.000206612	0	0	0	0	0	0	0	0.000413223	0	0.000309917	0	0	0.00113636	0	0.000103306	0.000103306	0	0	0.000206612
k__Bacteria | p__Proteobacteria | c__Gammaproteobacteria | o__Enterobacteriales | f__Enterobacteriaceae | g__	0	0	0	0	0	0	0	0	0	0.000103306	0	0	0.00113636	0	0	0	0	0.00154959	0	0	0	0	0
k__Bacteria | p__Proteobacteria | c__Gammaproteobacteria | o__Xanthomonadales | f__Xanthomonadaceae | g__Lysobacter	0	0	0	0	0	0	0	0	0.000619835	0	0	0	0	0	0	0	0.00206612	0	0	0	0	0	0
k__Bacteria | p__Firmicutes | c__Clostridia | o__Clostridiales | f__Family XIII | g__Mogibacterium	0	0	0	0.00134297	0	0.000826446	0.000103306	0	0	0	0	0	0	0.000103306	0	0	0	0	0	0	0	0	0
k__Bacteria | p__Firmicutes | c__Erysipelotrichia | o__Erysipelotrichales | f__Erysipelotrichaceae | g__Erysipelatoclostridium	0	0	0.000929752	0.000516529	0	0.000103306	0	0	0	0	0.000619835	0	0	0	0.000103306	0	0	0	0	0	0	0	0
k__Bacteria | p__Proteobacteria | c__Alphaproteobacteria | o__Caulobacterales | f__Caulobacteraceae | g__Caulobacter	0	0.000206612	0	0.000103306	0	0	0	0	0	0	0.000103306	0	0	0	0	0	0.000516529	0.000206612	0.000413223	0.000516529	0.000103306	0.000103306	0
k__Bacteria | p__Proteobacteria | c__Gammaproteobacteria | o__Alteromonadales | f__Shewanellaceae | g__Shewanella	0	0	0.000413223	0	0	0	0	0	0	0	0	0	0	0	0	0	0.0018595	0	0	0	0	0	0
k__Bacteria | p__Firmicutes | c__Clostridia | o__Clostridiales | f__Lachnospiraceae | g__Lachnospiraceae UCG-004	0	0	0	0	0.000103306	0.00113636	0.000413223	0	0	0	0.000413223	0	0	0	0	0	0	0	0.000103306	0	0	0	0
k__Bacteria | p__Proteobacteria | c__Gammaproteobacteria | o__Betaproteobacteriales | f__Burkholderiaceae | g__Aquabacterium	0	0	0.000103306	0	0	0	0	0	0	0	0.000103306	0	0	0	0	0.000206612	0.00144628	0	0.000103306	0	0.000206612	0	0
k__Bacteria | p__Actinobacteria | c__Actinobacteria | o__Micrococcales | f__Micrococcaceae | g__Rothia	0	0	0	0	0	0	0	0	0	0	0.000309917	0	0	0	0.000206612	0	0	0	0	0.000516529	0.00103306	0	0
k__Bacteria | p__Firmicutes | c__Clostridia | o__Clostridiales | f__Ruminococcaceae | g__Ruminiclostridium 9	0	0	0	0	0	0.000309917	0	0.000206612	0	0	0.00123967	0	0	0	0.000103306	0.000206612	0	0	0	0	0	0	0
k__Bacteria | p__Firmicutes | c__Clostridia | o__Clostridiales | f__Lachnospiraceae | g__Howardella	0.00103306	0	0	0	0	0.000206612	0.000206612	0	0	0	0	0	0	0	0	0.000206612	0	0	0	0	0	0	0.000309917
k__Bacteria | p__Firmicutes | c__Clostridia | o__Clostridiales | f__Lachnospiraceae | g__Lachnospiraceae FCS020 group	0	0	0	0	0	0.000619835	0.000516529	0	0	0	0	0	0	0	0.000103306	0	0	0.000516529	0.000103306	0	0	0	0
k__Bacteria | p__Firmicutes | c__Clostridia | o__Clostridiales | f__Lachnospiraceae | g__Lachnospiraceae UCG-001	0	0	0	0	0	0	0	0.0017562	0	0.000103306	0	0	0	0	0	0	0	0	0	0	0	0	0
k__Bacteria | p__Proteobacteria | c__Gammaproteobacteria | o__Betaproteobacteriales | f__Burkholderiaceae | g__	0	0	0.000206612	0	0	0	0	0	0.000516529	0.000103306	0	0	0	0	0	0	0	0	0.00103306	0	0	0	0
k__Bacteria | p__Actinobacteria | c__Coriobacteriia | o__Coriobacteriales | f__Atopobiaceae | g__Atopobium	0	0	0	0.0017562	0	0	0	0	0	0	0	0	0	0	0	0	0	0	0	0	0	0	0
k__Bacteria | p__Proteobacteria | c__Alphaproteobacteria | o__Rhizobiales | f__Xanthobacteraceae | g__Bradyrhizobium	0	0	0.000103306	0	0	0	0	0	0.000413223	0	0	0.000103306	0	0.000103306	0	0	0.00072314	0	0	0.000309917	0	0	0
k__Bacteria | p__Firmicutes | c__Clostridia | o__Clostridiales | f__Lachnospiraceae | g__[Eubacterium] xylanophilum group	0	0	0	0	0	0	0.000516529	0	0	0.000619835	0	0	0.000309917	0	0	0	0	0	0	0	0.000206612	0	0
k__Bacteria | p__Firmicutes | c__Erysipelotrichia | o__Erysipelotrichales | f__Erysipelotrichaceae | g__[Clostridium] innocuum group	0	0	0.000826446	0	0	0	0	0	0	0	0.000206612	0	0	0.000413223	0	0	0	0	0	0.000103306	0	0.000103306	0
k__Bacteria | p__Proteobacteria | c__Deltaproteobacteria | o__Myxococcales | f__Archangiaceae | g__Melittangium	0	0	0	0	0	0	0	0	0	0	0	0	0	0	0	0	0.00165289	0	0	0	0	0	0
k__Bacteria | p__Proteobacteria | c__Gammaproteobacteria | o__Betaproteobacteriales | f__Burkholderiaceae | g__Burkholderia-Caballeronia-Paraburkholderia	0	0	0	0	0	0	0	0	0.00154959	0	0	0	0	0	0	0	0	0	0	0	0	0	0
k__Bacteria | p__Firmicutes | c__Clostridia | o__Clostridiales | f__Lachnospiraceae | g__Lachnospiraceae AC2044 group	0	0	0	0	0	0	0	0	0	0	0	0	0	0	0	0	0.00144628	0	0	0	0	0	0
k__Bacteria | p__Proteobacteria | c__Gammaproteobacteria | o__Gammaproteobacteria Incertae Sedis | f__ | g__Acidibacter	0	0	0.000206612	0.000309917	0	0	0	0	0	0	0.000103306	0	0	0	0	0	0.000516529	0	0	0.000309917	0	0	0
k__Bacteria | p__Firmicutes | c__Clostridia | o__Clostridiales | f__Lachnospiraceae | g__Lachnospiraceae ND3007 group	0	0	0	0	0	0.000206612	0.000516529	0.000103306	0	0	0	0	0	0	0.000206612	0	0	0.000309917	0	0	0	0	0
k__Bacteria | p__Firmicutes | c__Clostridia | o__Clostridiales | f__Lachnospiraceae | g__Sellimonas	0	0	0	0	0	0	0	0	0	0	0.00134297	0	0	0	0	0	0	0	0	0	0	0	0
k__Bacteria | p__Proteobacteria | c__Deltaproteobacteria | o__Desulfuromonadales | f__Geobacteraceae | g__Geobacter	0	0	0	0	0	0	0	0	0.00123967	0	0	0	0	0	0	0	0	0	0	0	0	0	0
k__Bacteria | p__Proteobacteria | c__Gammaproteobacteria | o__Enterobacteriales | f__Enterobacteriaceae | g__Serratia	0	0	0	0	0	0	0	0	0	0	0	0	0	0	0	0	0.00123967	0	0	0	0	0	0
k__Bacteria | p__Proteobacteria | c__Deltaproteobacteria | o__Myxococcales | f__Polyangiaceae | g__Pajaroellobacter	0	0	0.000206612	0.000309917	0	0	0	0	0.000206612	0	0.000103306	0	0	0.000103306	0	0	0.000309917	0	0	0	0	0	0
k__Bacteria | p__Proteobacteria | c__Gammaproteobacteria | o__Xanthomonadales | f__Xanthomonadaceae | g__Luteimonas	0	0	0	0	0	0	0	0	0.000309917	0	0	0	0	0	0	0	0.000929752	0	0	0	0	0	0
k__Bacteria | p__Actinobacteria | c__Coriobacteriia | o__Coriobacteriales | f__Eggerthellaceae | g__Slackia	0	0	0	0	0	0	0	0	0	0	0	0	0	0	0	0	0	0	0.00113636	0	0	0	0
k__Bacteria | p__Bacteroidetes | c__Bacteroidia | o__Bacteroidales | f__Prevotellaceae | g__Prevotella 7	0	0	0	0	0	0.00113636	0	0	0	0	0	0	0	0	0	0	0	0	0	0	0	0	0
k__Bacteria | p__Bacteroidetes | c__Bacteroidia | o__Chitinophagales | f__Chitinophagaceae | g__Vibrionimonas	0	0	0	0.000206612	0	0	0	0	0.000309917	0	0	0	0	0.000206612	0	0	0.000206612	0	0	0	0	0.000206612	0
k__Bacteria | p__Actinobacteria | c__Actinobacteria | o__Streptomycetales | f__Streptomycetaceae | g__Streptomyces	0	0	0	0	0	0	0	0	0	0	0	0	0	0	0	0	0.00103306	0	0	0	0	0	0
k__Bacteria | p__Firmicutes | c__Bacilli | o__Bacillales | f__Paenibacillaceae | g__Paenibacillus	0	0	0	0	0	0	0	0	0.00103306	0	0	0	0	0	0	0	0	0	0	0	0	0	0
k__Bacteria | p__Firmicutes | c__Clostridia | o__Clostridiales | f__Lachnospiraceae | g__GCA-900066755	0	0	0	0	0	0	0	0	0	0	0.000929752	0	0	0	0	0	0	0	0.000103306	0	0	0	0
k__Bacteria | p__Proteobacteria | c__Alphaproteobacteria | o__Rhizobiales | f__Hyphomicrobiaceae | g__Pedomicrobium	0	0	0.000103306	0.000206612	0	0	0	0	0.000103306	0	0	0	0	0.000413223	0	0	0.000206612	0	0	0	0	0	0
k__Bacteria | p__Proteobacteria | c__Alphaproteobacteria | o__Sphingomonadales | f__Sphingomonadaceae | g__Sphingomonas	0	0	0	0	0	0	0	0	0.00103306	0	0	0	0	0	0	0	0	0	0	0	0	0	0
k__Bacteria | p__Proteobacteria | c__Gammaproteobacteria | o__Betaproteobacteriales | f__SC-I-84 | g__	0	0	0	0	0	0	0	0	0	0	0	0	0	0	0	0	0.00103306	0	0	0	0	0	0
k__Bacteria | p__Chloroflexi | c__AD3 | o__ | f__ | g__	0	0	0	0	0	0	0	0	0.000929752	0	0	0	0	0	0	0	0	0	0	0	0	0	0
k__Bacteria | p__Firmicutes | c__Clostridia | o__Clostridiales | f__Clostridiales vadinBB60 group | g__	0	0	0	0	0	0	0.000103306	0	0	0	0	0	0	0	0.000826446	0	0	0	0	0	0	0	0
k__Bacteria | p__Firmicutes | c__Clostridia | o__Clostridiales | f__Heliobacteriaceae | g__	0	0	0	0	0	0	0	0	0.000826446	0	0	0	0	0	0	0	0	0	0	0	0	0	0
k__Bacteria | p__Firmicutes | c__Clostridia | o__Clostridiales | f__Lachnospiraceae | g__Lactonifactor	0.000103306	0	0	0	0	0	0	0	0	0	0.000309917	0	0	0	0	0	0	0	0	0	0	0.000309917	0
k__Bacteria | p__Actinobacteria | c__Coriobacteriia | o__Coriobacteriales | f__Eggerthellaceae | g__Gordonibacter	0	0	0	0	0.000103306	0	0	0	0	0.000103306	0	0	0	0	0	0.000103306	0	0	0	0	0	0.000413223	0
k__Bacteria | p__Firmicutes | c__Clostridia | o__Clostridiales | f__Clostridiaceae 1 | g__Sarcina	0	0	0	0	0	0	0	0	0	0	0	0	0	0.000516529	0	0	0	0	0.000206612	0	0	0	0
k__Bacteria | p__Firmicutes | c__Clostridia | o__Clostridiales | f__Family XI | g__Finegoldia	0	0	0	0.00072314	0	0	0	0	0	0	0	0	0	0	0	0	0	0	0	0	0	0	0
k__Bacteria | p__Proteobacteria | c__Gammaproteobacteria | o__Betaproteobacteriales | f__Nitrosomonadaceae | g__mle1-7	0	0	0	0	0	0	0	0	0.00072314	0	0	0	0	0	0	0	0	0	0	0	0	0	0
k__Bacteria | p__Firmicutes | c__Erysipelotrichia | o__Erysipelotrichales | f__Erysipelotrichaceae | g__Faecalitalea	0	0	0	0	0	0	0	0	0	0	0	0	0	0	0	0	0	0	0	0	0	0.000619835	0
k__Bacteria | p__Firmicutes | c__Clostridia | o__Clostridiales | f__Lachnospiraceae | g__GCA-900066575	0	0	0	0	0.000206612	0.000413223	0	0	0	0	0	0	0	0	0	0	0	0	0	0	0	0	0
k__Bacteria | p__Firmicutes | c__Clostridia | o__Clostridiales | f__Family XIII | g__[Eubacterium] nodatum group	0	0	0.000206612	0.000103306	0	0	0	0	0	0	0	0	0	0.000206612	0	0	0	0	0	0	0	0	0
k__Bacteria | p__Firmicutes | c__Clostridia | o__Clostridiales | f__Lachnospiraceae | g__Moryella	0	0	0	0	0	0	0	0	0	0	0	0	0	0	0	0.000206612	0	0	0.000309917	0	0	0	0
k__Bacteria | p__Firmicutes | c__Bacilli | o__Bacillales | f__Family XI | g__Gemella	0	0	0	0	0	0	0	0	0	0	0	0	0	0.000103306	0	0	0	0	0	0.000206612	0	0	0
k__Bacteria | p__Bacteroidetes | c__Bacteroidia | o__Chitinophagales | f__Chitinophagaceae | g__Flavisolibacter	0	0	0	0	0	0	0	0	0.000206612	0	0	0	0	0	0	0	0	0	0	0	0	0	0
