# Supplementary material for: Characterization of fecal microbiota in cervical cancer patients associated with tumor stage and prognosis
Source: Front Cell Infect Microbiol. 2023 Feb 23;13:1145950. doi: 10.3389/fcimb.2023.1145950 (PMC9995373; doi:10.3389/fcimb.2023.1145950)
Supplement: Supplementary file 2 [file Table_2.xlsx]

## Sheet: Sheet1
Supplementary Table 2. Original dataset for functional analysis of the fecal microbiota.
	KO	GENE_ID	GENE_NAME	EC	CC	HCs
1	K13921	pduQ	1-propanol dehydrogenase		70.1154	34.35
2	K11084	phnT	2-aminoethylphosphonate transport system ATP-binding protein		37.0262	12.805
3	K11083	phnU	2-aminoethylphosphonate transport system permease protein		37.0262	12.805
4	K11082	phnV	2-aminoethylphosphonate transport system permease protein		37.0262	12.805
5	K11081	phnS	2-aminoethylphosphonate transport system substrate-binding protein		37.0262	12.805
6	K16880	hmfE	2-oxoglutaroyl-CoA hydrolase		0.294615	0
7	K16874	hmfF	2,5-furandicarboxylate decarboxylase 1		3.98692	4.1
8	K16875	hmfG	2,5-furandicarboxylate decarboxylase 2		17.3715	13
9	K05710	hcaC	3-phenylpropionate/trans-cinnamate dioxygenase ferredoxin component		166.898	406.19
10	K00205	fwdF, fmdF	4Fe-4S ferredoxin		129.462	145
11	K11260	fwdG	4Fe-4S ferredoxin		64.7308	72.5
12	K00204	fwdH	4Fe-4S ferredoxin		64.7308	36
13	K11089	TROVE2, SSA2	60 kDa SS-A/Ro ribonucleoprotein		138.693	148.533
14	K07813	agrB	accessory gene regulator B		2750.78	4155.23
15	K16921	ytrB	acetoin utilization transport system ATP-binding protein		0.5	2.15
16	K16920	ytrE	acetoin utilization transport system ATP-binding protein		3.57692	11.05
17	K16919	ytrC_D	acetoin utilization transport system permease protein		1	3.3
18	K16918	ytrF	acetoin utilization transport system permease protein		3.57692	11.05
19	K02160	accB, bccP	acetyl-CoA carboxylase biotin carboxyl carrier protein		7005.32	7903.18
20	K03191	ureI	acid-activated urea channel		275.692	774.8
21	K02078	acpP	acyl carrier protein		18737.1	23139.8
22	K12342	yadB_C	adhesin YadB/C		20.7692	24.9
23	K13735	yeeJ	adhesin/invasin		6137.85	2061.2
24	K11103	dctA	aerobic C4-dicarboxylate transport protein		1998.04	1029.32
25	K03776	aer	aerotaxis receptor		1910.59	1047.71
26	K15303	AKR7	aflatoxin B1 aldehyde reductase		19.3846	3.82
27	K07800	agrD	AgrD protein		0.0384615	5.025
28	K10558	lsrA, ego	AI-2 transport system ATP-binding protein		41.3469	11.138
29	K10556	lsrC	AI-2 transport system permease protein		51.8085	11.138
30	K10557	lsrD	AI-2 transport system permease protein		49.6546	11.138
31	K10555	lsrB	AI-2 transport system substrate-binding protein		42.5392	11.588
32	K04022	eutG	alcohol dehydrogenase		20.7692	24.9
33	K04021	eutE	aldehyde dehydrogenase		29	35.4
34	K02092	apcA	allophycocyanin alpha subunit		0.307692	20.9
35	K02093	apcB	allophycocyanin beta subunit		0.307692	20.9
36	K02095	apcD	allophycocyanin-B		0.307692	20.9
37	K17242	aguF	alpha-1,4-digalacturonate transport system permease protein		64.5892	38.55
38	K17243	aguG	alpha-1,4-digalacturonate transport system permease protein		66.4354	38.35
39	K17241	aguE	alpha-1,4-digalacturonate transport system substrate-binding protein		41.0508	37.55
40	K05826	lysW	alpha-aminoadipate/glutamate carrier protein LysW		2	7.4
41	K10235	aglK	alpha-glucoside transport system ATP-binding protein		9.53846	0.6
42	K10233	aglF, ggtC	alpha-glucoside transport system permease protein		0	1.6
43	K10234	aglG, ggtD	alpha-glucoside transport system permease protein		0	1.6
44	K10232	aglE, ggtB	alpha-glucoside transport system substrate-binding protein		0.230769	3
45	K09021	rutC	aminoacrylate peracid reductase		1198.67	496.871
46	K07792	dcuB	anaerobic C4-dicarboxylate transporter DcuB		1672.14	878.683
47	K00196	cooF	anaerobic carbon-monoxide dehydrogenase iron sulfur subunit		721.448	703.155
48	K00195	cdhB	anaerobic carbon-monoxide dehydrogenase, CODH/ACS complex subunit epsilon		2.5	43.6
49	K07307	dmsB	anaerobic dimethyl sulfoxide reductase subunit B		2534.41	1225.69
50	K07308	dmsC	anaerobic dimethyl sulfoxide reductase subunit C		1418.9	726.321
51	K16950	asrA	anaerobic sulfite reductase subunit A		156.185	124.268
52	K16951	asrB	anaerobic sulfite reductase subunit B		154.416	130.568
53	K00385	asrC	anaerobic sulfite reductase subunit C		156.185	124.268
54	K10380	ANK	ankyrin		11.2308	44.8
55	K18248	andAb	anthranilate 1,2-dioxygenase ferredoxin component		0.294615	0
56	K12687	flu	antigen 43		1021.44	343.233
57	K02634	petA	apocytochrome f		0.307692	20.9
58	K15771	ganP	arabinogalactan oligomer / maltooligosaccharide transport system permease protein		3483.79	4528.53
59	K15772	ganQ	arabinogalactan oligomer / maltooligosaccharide transport system permease protein		3514.58	4517.7
60	K15770	cycB, ganO	arabinogalactan oligomer / maltooligosaccharide transport system substrate-binding protein		3691.17	4989.79
61	K17235	araP	arabinosaccharide transport system permease protein		47.6277	94
62	K17236	araQ	arabinosaccharide transport system permease protein		325.32	825.7
63	K17234	araN	arabinosaccharide transport system substrate-binding protein		38.0892	125.8
64	K13632	marA	AraC family transcriptional regulator, mar-sox-rob regulon activator		1116.75	389.509
65	K09998	artM	arginine transport system permease protein		1100.55	443.338
66	K09999	artQ	arginine transport system permease protein		1100.55	443.338
67	K09997	artI	arginine transport system substrate-binding protein		1100.55	443.338
68	K09996	artJ	arginine transport system substrate-binding protein		1116.75	389.676
69	K17062	bgtB	arginine/lysine/histidine/glutamine transport system substrate-binding and permease protein		42.9231	39.3
70	K10023	aotM	arginine/ornithine transport system permease protein		137.969	153.54
71	K10024	aotQ	arginine/ornithine transport system permease protein		137.969	150.34
72	K10022	aotJ	arginine/ornithine transport system substrate-binding protein		148.354	164.74
73	K03475	ulaA, sgaT	ascorbate PTS system EIIC component		2584.88	876.526
74	K00610	pyrI	aspartate carbamoyltransferase regulatory subunit		6856.94	6336.71
75	K10040	peb1B, glnP, glnM	aspartate/glutamate/glutamine transport system permease protein		1817.64	745.68
76	K10039	peb1A, glnH	aspartate/glutamate/glutamine transport system substrate-binding protein		956.335	425.17
77	K06985	K06985	aspartyl protease family protein		433.385	202.2
78	K02502	hisZ	ATP phosphoribosyltransferase regulatory subunit		6180.7	7660.26
79	K05660	ABCB5	ATP-binding cassette, subfamily B (MDR/TAP), member 5		2.15385	0
80	K11004	hlyB, cyaB	ATP-binding cassette, subfamily B, bacterial HlyB/CyaB		8.76923	6.3
81	K13409	raxB, cvaB	ATP-binding cassette, subfamily B, bacterial RaxB		266.886	223.977
82	K12530	rtxB, fitA	ATP-binding cassette, subfamily B, bacterial RtxB		9.23077	0.9
83	K12531	rtxE, fitC	ATP-binding cassette, subfamily B, bacterial RtxE		9.23077	0.9
84	K05663	ATM	ATP-binding cassette, subfamily B, mitochondrial transporter ATM		2.15385	0
85	K18887	efrA	ATP-binding cassette, subfamily B, multidrug efflux pump		799.667	253.185
86	K18888	efrB	ATP-binding cassette, subfamily B, multidrug efflux pump		816.667	237.685
87	K18889	mdlA, smdA	ATP-binding cassette, subfamily B, multidrug efflux pump		1148.77	438.938
88	K18890	mdlB, smdB	ATP-binding cassette, subfamily B, multidrug efflux pump		1148.46	437.338
89	K18891	patA, rscA, lmrC, satA	ATP-binding cassette, subfamily B, multidrug efflux pump		580.128	94.53
90	K18892	patB, rscB, lmrC, satB	ATP-binding cassette, subfamily B, multidrug efflux pump		580.128	91.13
91	K18893	vcaM	ATP-binding cassette, subfamily B, multidrug efflux pump		305.354	421.84
92	K18895	iroC	ATP-binding cassette, subfamily B, salmochelin/enterobactin exporter		1057.71	353.471
93	K18216	steA, tetA46	ATP-binding cassette, subfamily B, tetracycline resistant protein		19.1462	27.3
94	K18217	steB, tetB46	ATP-binding cassette, subfamily B, tetracycline resistant protein		19.1462	27.3
95	K16012	cydC	ATP-binding cassette, subfamily C, bacterial CydC		1306.28	708.461
96	K16014	cydCD	ATP-binding cassette, subfamily C, bacterial CydCD		21.8208	110.434
97	K16013	cydD	ATP-binding cassette, subfamily C, bacterial CydD		1558.59	757.461
98	K16299	eexD	ATP-binding cassette, subfamily C, bacterial EexD		204.308	190.6
99	K12536	hasD, prtD, aprD	ATP-binding cassette, subfamily C, bacterial exporter for protease/lipase		239.187	231.774
100	K12541	lapB	ATP-binding cassette, subfamily C, bacterial LapB		3570.86	1328.78
101	K12533	rsaD	ATP-binding cassette, subfamily C, bacterial RsaD		0.5	0.9
102	K03695	clpB	ATP-dependent Clp protease ATP-binding subunit ClpB		10169.7	10075.7
103	K03544	clpX, CLPX	ATP-dependent Clp protease ATP-binding subunit ClpX		13087.2	14814.7
104	K14486	K14486, ARF	auxin response factor		5.09231	2.78
105	K16093	bacA	bacitracin synthase 1		0	3
106	K16094	bacB	bacitracin synthase 2		0	1
107	K16095	bacC	bacitracin synthase 3		0	3
108	K11631	bceA, vraD	bacitracin transport system ATP-binding protein		4.61538	16.075
109	K19309	bcrA	bacitracin transport system ATP-binding protein		1264.19	2218.33
110	K11632	bceB, vraE	bacitracin transport system permease protein		4.61538	16.075
111	K19310	bcrB	bacitracin transport system permease protein		1429.63	2906.08
112	K09936	TC.BAT2	bacterial/archaeal transporter family-2 protein		3899.2	3975.2
113	K07335	bmpA, bmpB, tmpC	basic membrane protein A and related proteins		6220.86	6787.14
114	K15874	baiI	bile acid 7beta-dehydratase		2.07692	11
115	K11935	pgaA	biofilm PGA synthesis protein PgaA		58.2392	40.578
116	K11937	pgaD	biofilm PGA synthesis protein PgaD		63.0085	39.878
117	K18605	K18605	biotin carboxyl carrier protein		1	3.7
118	K16783	bioN	biotin transport system permease protein		615.923	106.75
119	K03523	bioY	biotin transport system substrate-specific component		8336.12	9698.26
120	K02172	blaR1	bla regulator protein blaR1		1687.93	2007.05
121	K02171	blaI	BlaI family transcriptional regulator, penicillinase repressor		2230.77	3464.05
122	K01996	livF	branched-chain amino acid transport system ATP-binding protein		9918.84	8536.48
123	K01995	livG	branched-chain amino acid transport system ATP-binding protein		9614.95	7979.61
124	K01997	livH	branched-chain amino acid transport system permease protein		10095.8	8711.21
125	K01998	livM	branched-chain amino acid transport system permease protein		10932.5	8749.06
126	K01999	livK	branched-chain amino acid transport system substrate-binding protein		13894.3	10857
127	K11690	dctM	C4-dicarboxylate transporter, DctM subunit		2547.66	2640.32
128	K11689	dctQ	C4-dicarboxylate transporter, DctQ subunit		288.046	101.34
129	K11688	dctP	C4-dicarboxylate-binding protein DctP		350.072	104.39
130	K12096	cag11	cag pathogenicity island protein 11		36.27	10.238
131	K10107	kpsE	capsular polysaccharide transport system permease protein		13.5385	18.3
132	K09688	kpsM	capsular polysaccharide transport system permease protein		11.3846	14.4
133	K03563	csrA	carbon storage regulator		2976.34	2762.43
134	K19079	vraF	cationic antimicrobial peptide transport system ATP-binding protein		136	117.6
135	K19229	sapD	cationic peptide transport system ATP-binding protein		1109.63	444.338
136	K19230	sapF	cationic peptide transport system ATP-binding protein		1109.63	444.338
137	K19227	sapB	cationic peptide transport system permease protein		1109.63	444.338
138	K19228	sapC	cationic peptide transport system permease protein		1109.63	444.338
139	K19226	sapA	cationic peptide transport system substrate-binding protein		1100.78	444.338
140	K03590	ftsA	cell division protein FtsA		4975.42	4398.45
141	K03589	ftsQ	cell division protein FtsQ		9524.41	8970.04
142	K03588	ftsW, spoVE	cell division protein FtsW		12766.2	14498.8
143	K03531	ftsZ	cell division protein FtsZ		11139.1	12201.5
144	K09812	ftsE	cell division transport system ATP-binding protein		10867.9	11659.9
145	K09811	ftsX	cell division transport system permease protein		10583	11653.9
146	K02761	celB, chbC	cellobiose PTS system EIIC component		7184.64	3616.61
147	K10241	cebF	cellobiose transport system permease protein		88.4777	117.15
148	K10242	cebG	cellobiose transport system permease protein		71.0931	116.95
149	K10240	cebE	cellobiose transport system substrate-binding protein		14.8462	111.8
150	K04077	groEL, HSPD1	chaperonin GroEL		10719.6	12036.1
151	K06596	chpA	chemosensory pili system protein ChpA (sensor histidine kinase/response regulator)		428.975	314.54
152	K06597	chpB	chemosensory pili system protein ChpB (putative protein-glutamate methylesterase)		0.442308	0.8
153	K06598	chpC	chemosensory pili system protein ChpC		138.412	148.24
154	K03410	cheC	chemotaxis protein CheC		1550.49	1496.06
155	K03409	cheX	chemotaxis protein CheX		142.028	109.043
156	K03414	cheZ	chemotaxis protein CheZ		796.315	388.445
157	K13486	wspC	chemotaxis protein methyltransferase WspC		197.02	198.74
158	K02556	motA	chemotaxis protein MotA		4673.54	2851.97
159	K02557	motB	chemotaxis protein MotB		6201.67	4395.5
160	K13488	wspB	chemotaxis-related protein WspB		197.02	198.74
161	K13489	wspD	chemotaxis-related protein WspD		197.02	198.74
162	K02313	dnaA	chromosomal replication initiator protein		10676.7	11885.3
163	K01646	citD	citrate lyase subunit gamma (acyl carrier protein)		393.295	467.268
164	K09477	citT	citrate:succinate antiporter		42.8462	59.867
165	K13774	atuB	citronellol/citronellal dehydrogenase		228.739	16.273
166	K13775	atuG	citronellol/citronellal dehydrogenase		6.54538	14.983
167	K14201	clfA	clumping factor A		4.23077	0.9
168	K02234	cobW	cobalamin biosynthesis protein CobW		144.802	179.24
169	K02225	cobC1, cobC	cobalamin biosynthetic protein CobC		151.789	203.14
170	K02009	cbiN	cobalt/nickel transport protein		1008.95	1264.7
171	K02006	cbiO	cobalt/nickel transport system ATP-binding protein		2434.9	3215.82
172	K02007	cbiM	cobalt/nickel transport system permease protein		2659.17	3347.62
173	K02008	cbiQ	cobalt/nickel transport system permease protein		2645.82	3417.02
174	K00442	frhD	coenzyme F420 hydrogenase subunit delta		64.7308	36
175	K19720	COL3A	collagen, type III, alpha		137.077	140.6
176	K12293	comB	competence factor transport accessory protein ComB		0.807692	5.732
177	K02250	comK	competence protein ComK		67.2308	86.975
178	K02251	comQ	competence protein ComQ		0.5	2.15
179	K02253	comX	competence protein ComX		0.5	2.15
180	K12296	comX1_2	competence protein ComX		366.698	128.694
181	K07213	ATOX1, ATX1, copZ, golB	copper chaperone		1481.98	992.775
182	K06079	cutF, nlpE	copper homeostasis protein (lipoprotein)		1233.81	492.34
183	K10914	crp	CRP/FNR family transcriptional regulator, cyclic AMP receptor protein		1360.65	674.608
184	K15861	fixK	CRP/FNR family transcriptional regulator, nitrogen fixation regulation protein		77.4231	68.3
185	K19340	nosF	Cu-processing system ATP-binding protein		32.6154	66.2
186	K19341	nosY	Cu-processing system permease protein		32.6154	66.75
187	K07787	cusA, silA	Cu(I)/Ag(I) efflux system membrane protein CusA/SilA		1343.7	652.406
188	K07810	cusF	Cu(I)/Ag(I) efflux system periplasmic protein CusF		60.8854	42.538
189	K04336	csgC	curli production protein		20.7692	25.8
190	K13593	tipF	cyclic-di-GMP phosphodiesterase, flagellum assembly factor TipF		68.8077	54.1
191	K02635	petB	cytochrome b6		0.307692	20.9
192	K02637	petD	cytochrome b6-f complex subunit 4		0.307692	20.9
193	K02640	petG	cytochrome b6-f complex subunit 5		0.307692	20.9
194	K02643	petM	cytochrome b6-f complex subunit 7		0.307692	20.9
195	K08738	CYC	cytochrome c		1019.02	615.24
196	K15876	nrfH	cytochrome c nitrite reductase small subunit		960.681	567.29
197	K02258	COX11, ctaG	cytochrome c oxidase assembly protein subunit 11		499.539	313.44
198	K02259	COX15, ctaA	cytochrome c oxidase assembly protein subunit 15		528.002	536.098
199	K00405	ccoO	cytochrome c oxidase cbb3-type subunit II		506.675	354.48
200	K00406	ccoP	cytochrome c oxidase cbb3-type subunit III		513.138	361.663
201	K00407	ccoQ	cytochrome c oxidase cbb3-type subunit IV		505.214	353.58
202	K08906	petJ	cytochrome c6		0.307692	20.9
203	K02299	cyoC	cytochrome o ubiquinol oxidase subunit III		670.072	415.508
204	K02300	cyoD	cytochrome o ubiquinol oxidase subunit IV		633.764	405.745
205	K17230	fccA	cytochrome subunit of sulfide dehydrogenase		3.84615	0
206	K03740	dltD	D-alanine transfer protein		983.882	245.835
207	K10549	alsB	D-allose transport system substrate-binding protein		46.7692	4.6
208	K17466	dgaC	D-glucosaminate PTS system EIIC component		114.885	89.538
209	K17467	dgaD	D-glucosaminate PTS system EIID component		114.885	89.538
210	K02071	metN	D-methionine transport system ATP-binding protein		8796.2	8124.36
211	K02072	metI	D-methionine transport system permease protein		8764.48	8115.33
212	K02073	metQ	D-methionine transport system substrate-binding protein		11431.8	10431.2
213	K16371	gatZ-kbaZ	D-tagatose-1,6-bisphosphate aldolase subunit GatZ/KbaZ		2212.91	799.346
214	K10544	xylH	D-xylose transport system permease protein		1111.16	464.449
215	K10543	xylF	D-xylose transport system substrate-binding protein		1462.96	1250.1
216	K12239	pchE	dihydroaeruginoic acid synthetase		9.53846	0.6
217	K02823	pyrDII	dihydroorotate dehydrogenase electron transfer subunit		8750.64	10757.9
218	K00184	dmsB	dimethyl sulfoxide reductase iron-sulfur subunit		347.091	518.516
219	K00185	dmsC	dimethyl sulfoxide reductase membrane subunit		145.283	203.116
220	K16179	mtbC	dimethylamine corrinoid protein		0.307692	129.6
221	K12371	dppD	dipeptide transport system ATP-binding protein		1242.74	619.678
222	K16202	dppD	dipeptide transport system ATP-binding protein		15.3462	26.25
223	K12372	dppF	dipeptide transport system ATP-binding protein		1242.74	619.678
224	K12369	dppB	dipeptide transport system permease protein		1238.82	593.678
225	K16200	dppB1	dipeptide transport system permease protein		1.96154	9.35
226	K12370	dppC	dipeptide transport system permease protein		1243.63	623.518
227	K16201	dppC	dipeptide transport system permease protein		11.1923	68.85
228	K12368	dppA	dipeptide transport system substrate-binding protein		1705.34	1066.5
229	K16199	dppE	dipeptide transport system substrate-binding protein		11.1923	68.85
230	K10979	ku	DNA end-binding protein Ku		680.325	627.323
231	K03573	mutH	DNA mismatch repair protein MutH		1109.63	444.338
232	K03572	mutL	DNA mismatch repair protein MutL		9340.35	11172.1
233	K03555	mutS	DNA mismatch repair protein MutS		9310	11162.2
234	K07456	mutS2	DNA mismatch repair protein MutS2		7747.85	10550.8
235	K18882	priL, pri2, priB	DNA primase large subunit		65.8846	104.5
236	K04482	RAD51	DNA repair protein RAD51		1	3.7
237	K03584	recO	DNA repair protein RecO (recombination protein O)		10570.9	11281.7
238	K03629	recF	DNA replication and repair protein RecF		10338.7	11630.2
239	K02317	dnaT	DNA replication protein DnaT		1080.48	379.271
240	K03048	rpoE	DNA-directed RNA polymerase subunit delta		1436.27	596.36
241	K03014	RPB6, POLR2F	DNA-directed RNA polymerases I, II, and III subunit RPABC2		1	3.7
242	K06204	dksA	DnaK suppressor protein		1926.06	1143.88
243	K13816	rpfF	DSF synthase		224.66	5.067
244	K03231	EEF1A	elongation factor 1-alpha		68.3846	111.6
245	K03234	EEF2	elongation factor 2		65.8846	104.5
246	K02358	tuf, TUFM	elongation factor Tu		12683.6	13164.6
247	K01173	ENDOG	endonuclease G, mitochondrial		3904.25	4995.73
248	K16785	ecfT	energy-coupling factor transport system permease protein		14614.1	17295.2
249	K12472	EPS15	epidermal growth factor receptor substrate 15		26.8	107.91
250	K17204	eryE	erythritol transport system ATP-binding protein		44.3469	10.605
251	K17203	K17203, eryF	erythritol transport system permease protein		53.8854	11.205
252	K17202	K17202, eryG	erythritol transport system substrate-binding protein		44.3469	10.605
253	K04019	eutA	ethanolamine utilization protein EutA		162.743	172.45
254	K12112	ebgC	evolved beta-galactosidase subunit beta		36.27	10.405
255	K03701	uvrA	excinuclease ABC subunit A		14884.8	16738.9
256	K03702	uvrB	excinuclease ABC subunit B		10781.2	11976.7
257	K03703	uvrC	excinuclease ABC subunit C		11078	12038.9
258	K11041	eta	exfoliative toxin A/B		668.202	186.312
259	K07573	CSL4, EXOSC1	exosome complex component CSL4		65.8846	104.5
260	K03679	RRP4, EXOSC2	exosome complex component RRP4		65.8846	104.5
261	K11600	RRP41, EXOSC4, SKI6	exosome complex component RRP41		65.8846	68
262	K12589	RRP42, EXOSC7	exosome complex component RRP42		65.8846	104.5
263	K15657	srfATE, srfAD, lchAD	external thioesterase TEII		0.5	2.15
264	K19620	phcB	extracellular factor (EF) 3-hydroxypalmitic acid methyl ester biosynthesis protein		48.8462	50.1
265	K02108	ATPF0A, atpB	F-type H+-transporting ATPase subunit a		11169.9	11583
266	K02109	ATPF0B, atpF	F-type H+-transporting ATPase subunit b		11448.8	11816.8
267	K02110	ATPF0C, atpE	F-type H+-transporting ATPase subunit c		11170.9	11607.8
268	K02113	ATPF1D, atpH	F-type H+-transporting ATPase subunit delta		10365.9	10463.9
269	K02114	ATPF1E, atpC	F-type H+-transporting ATPase subunit epsilon		11099.9	11556.5
270	K02115	ATPF1G, atpG	F-type H+-transporting ATPase subunit gamma		11186.1	11609.8
271	K10896	FANCM	fanconi anemia group M protein		65.8846	104.5
272	K15664	K15664, ppsA, fenC	fengycin family lipopeptide synthetase A		0	1
273	K15665	K15665, ppsB, fenD	fengycin family lipopeptide synthetase B		0	1
274	K15666	K15666, ppsC, fenE	fengycin family lipopeptide synthetase C		0	2
275	K15667	K15667, ppsD, fenA	fengycin family lipopeptide synthetase D		6.26308	18.3
276	K15668	K15668, ppsE, fenB	fengycin family lipopeptide synthetase E		0	1
277	K02639	petF	ferredoxin		1.23077	83.6
278	K19611	fepA, pfeA, iroN, pirA	ferric enterobactin receptor		2320.03	1092.71
279	K13732	fnbA	fibronectin-binding protein A		37.4592	59.82
280	K15125	fhaB	filamentous hemagglutinin		226.569	220.805
281	K08088	fimY	fimbrial protein FimY		20.7692	25.8
282	K03557	fis	Fis family transcriptional regulator, factor for inversion stimulation protein		1543.52	708.278
283	K02386	flgA	flagella basal body P-ring formation protein FlgA		1670.94	809.278
284	K02399	flgN	flagella synthesis protein FlgN		1573.02	681.978
285	K02411	fliH	flagellar assembly protein FliH		1663.52	1288.52
286	K02389	flgD	flagellar basal-body rod modification protein FlgD		2730.54	1741.15
287	K02387	flgB	flagellar basal-body rod protein FlgB		2953.52	1970.15
288	K02388	flgC	flagellar basal-body rod protein FlgC		3157.85	2215.15
289	K02391	flgF	flagellar basal-body rod protein FlgF		1655.48	756.578
290	K02392	flgG	flagellar basal-body rod protein FlgG		4604.21	3572.73
291	K02400	flhA	flagellar biosynthesis protein FlhA		3197.23	2208.55
292	K02401	flhB	flagellar biosynthetic protein FlhB		2026.72	1732.48
293	K02419	fliP	flagellar biosynthetic protein FliP		2148.56	1839.82
294	K02420	fliQ	flagellar biosynthetic protein FliQ		2098.95	1835.97
295	K02421	fliR	flagellar biosynthetic protein FliR		2051.02	1780.38
296	K13820	fliR-flhB	flagellar biosynthetic protein FliR/FlhB		267.385	54.693
297	K02413	fliJ	flagellar FliJ protein		1417.46	1100.67
298	K02390	flgE	flagellar hook protein FlgE		3247.36	2357.32
299	K02396	flgK	flagellar hook-associated protein 1 FlgK		3263.96	2321.49
300	K02407	fliD	flagellar hook-associated protein 2		3170.1	2283.84
301	K02397	flgL	flagellar hook-associated protein 3 FlgL		2648.32	1634.27
302	K02408	fliE	flagellar hook-basal body complex protein FliE		2030.49	1776.02
303	K02414	fliK	flagellar hook-length control protein FliK		992.05	930.171
304	K02393	flgH	flagellar L-ring protein precursor FlgH		1671.39	819.478
305	K02409	fliF	flagellar M-ring protein FliF		1752.25	1418.82
306	K02410	fliG	flagellar motor switch protein FliG		2095.41	1824.62
307	K02416	fliM	flagellar motor switch protein FliM		2074.64	1800.82
308	K02417	fliNY, fliN	flagellar motor switch protein FliN/FliY		2384.06	2382.12
309	K02394	flgI	flagellar P-ring protein precursor FlgI		1671.1	815.178
310	K02418	fliOZ, fliO	flagellar protein FliO/FliZ		1453.17	1093.07
311	K02422	fliS	flagellar protein FliS		3526.33	2689.09
312	K02423	fliT	flagellar protein FliT		1442.51	561.888
313	K02402	flhC	flagellar transcriptional activator FlhC		1378.31	493.738
314	K02403	flhD	flagellar transcriptional activator FlhD		1378.6	493.738
315	K02406	fliC	flagellin		5451.96	4195.92
316	K16022	rif19	flavoprotein hydroxylase		0.294615	0
317	K07192	FLOT	flotillin		2021.07	1430.68
318	K16905	K16905	fluoroquinolone transport system permease protein		134.962	35.25
319	K16906	K16906	fluoroquinolone transport system permease protein		159.115	32.75
320	K00124	fdoH, fdsB	formate dehydrogenase iron-sulfur subunit		1532.9	921.088
321	K00127	fdoI, fdsG	formate dehydrogenase subunit gamma		1552.63	881.738
322	K08349	fdnH	formate dehydrogenase-N, beta subunit		1099.25	404.171
323	K08350	fdnI	formate dehydrogenase-N, gamma subunit		1099.25	404.171
324	K11196	levF	fructose PTS system EIIC component		0	1
325	K02771	levG	fructose PTS system EIID component		2.93615	22.232
326	K10554	frcA	fructose transport system ATP-binding protein		51.9869	53.4
327	K10553	frcC	fructose transport system permease protein		52.6408	53.85
328	K10552	frcB	fructose transport system substrate-binding protein		49.91	53.2
329	K19508	gfrC	fructoselysine/glucoselysine PTS system EIIC component		1176.6	859.455
330	K19509	gfrD	fructoselysine/glucoselysine PTS system EIID component		1268.31	738.925
331	K00246	frdC	fumarate reductase subunit C		1167.17	578.238
332	K00247	frdD	fumarate reductase subunit D		1107.4	443.338
333	K09823	zur	Fur family transcriptional regulator, zinc uptake regulator		1341.48	604.116
334	K03110	ftsY	fused signal recognition particle receptor		10761.4	12029.4
335	K02775	gatC, sgcC	galactitol PTS system EIIC component		5324.94	3119.18
336	K10985	agaC	galactosamine PTS system EIIC component		6.23077	4
337	K10986	agaD	galactosamine PTS system EIID component		8.76923	6.4
338	K13583	gcrA	GcrA cell cycle regulator		74.4615	61
339	K09971	aapM, bztC	general L-amino acid transport system permease protein		1222.87	608.073
340	K09970	aapQ, bztB	general L-amino acid transport system permease protein		1222.87	608.073
341	K09969	aapJ, bztA	general L-amino acid transport system substrate-binding protein		1439.91	823.613
342	K02452	gspC	general secretion pathway protein C		1444.37	550.083
343	K02453	gspD	general secretion pathway protein D		1743.83	986.623
344	K02455	gspF	general secretion pathway protein F		1623.94	808.423
345	K02456	gspG	general secretion pathway protein G		2579	1966.77
346	K02457	gspH	general secretion pathway protein H		1444.32	557.823
347	K02458	gspI	general secretion pathway protein I		1445.71	564.723
348	K02459	gspJ	general secretion pathway protein J		1446.4	561.223
349	K02460	gspK	general secretion pathway protein K		1446.4	561.223
350	K02461	gspL	general secretion pathway protein L		1446.4	564.423
351	K02462	gspM	general secretion pathway protein M		1307.78	417.323
352	K02463	gspN	general secretion pathway protein N		422.578	214.44
353	K02465	gspS	general secretion pathway protein S		0	0.334
354	K02783	srlA	glucitol/sorbitol PTS system EIIC component		3332.03	944.316
355	K17316	gtsB, glcF	glucose/mannose transport system permease protein		255.917	307.04
356	K17317	gtsC, glcG	glucose/mannose transport system permease protein		255.917	307.04
357	K17315	gtsA, glcE	glucose/mannose transport system substrate-binding protein		267.981	334.14
358	K10006	gluC	glutamate transport system permease protein		1330.88	697.842
359	K10007	gluD	glutamate transport system permease protein		1330.88	697.842
360	K10005	gluB	glutamate transport system substrate-binding protein		1366.21	835.617
361	K10003	gltJ, aatQ	glutamate/aspartate transport system permease protein		1511.8	594.578
362	K10002	gltK, aatM	glutamate/aspartate transport system permease protein		1511.8	594.578
363	K10001	gltI, aatJ	glutamate/aspartate transport system substrate-binding protein		1576.55	666.418
364	K10037	glnP	glutamine transport system permease protein		1097.55	400.688
365	K10036	glnH	glutamine transport system substrate-binding protein		1130.01	415.588
366	K13892	gsiA	glutathione transport system ATP-binding protein		1097.46	402.938
367	K13890	gsiC	glutathione transport system permease protein		1444.35	1179.08
368	K13891	gsiD	glutathione transport system permease protein		1606.93	1361.03
369	K13889	gsiB	glutathione transport system substrate-binding protein		1490.35	1176.58
370	K17324	glpS	glycerol transport system ATP-binding protein		52.8792	63.14
371	K17325	K17325, glpT	glycerol transport system ATP-binding protein		51.8023	61.54
372	K17323	glpQ	glycerol transport system permease protein		61.3408	62.14
373	K17322	K17322, glpP	glycerol transport system permease protein		51.8023	61.54
374	K17321	glpV	glycerol transport system substrate-binding protein		51.8023	61.54
375	K00113	glpC	glycerol-3-phosphate dehydrogenase subunit C		1223.46	566.004
376	K02001	proW	glycine betaine/proline transport system permease protein		2349.84	1561.43
377	K02002	proX	glycine betaine/proline transport system substrate-binding protein		2111.35	1853.15
378	K02437	gcvH, GCSH	glycine cleavage system H protein		5679.87	4920.89
379	K03567	gcvR	glycine cleavage system transcriptional repressor		1278.43	636.211
380	K11472	glcE	glycolate oxidase FAD binding subunit		368.448	238
381	K11473	glcF	glycolate oxidase iron-sulfur subunit		511.544	528.05
382	K03596	lepA	GTP-binding protein LepA		10685.1	11931.1
383	K11130	NOP10, NOLA3	H/ACA ribonucleoprotein complex subunit 3		65.7308	39.7
384	K09490	HSPA5, BIP	heat shock 70kDa protein 5		0	10.8
385	K02194	ccmB	heme exporter protein B		1400.08	846.611
386	K02195	ccmC	heme exporter protein C		1400.08	846.611
387	K02196	ccmD	heme exporter protein D		1332.66	755.478
388	K09813	hrtB	hemin transport system permease protein		0.0384615	5.025
389	K11016	shlA, hhdA, hpmA	hemolysin		9.38462	10.467
390	K07326	fhaC	hemolysin activation/secretion protein		36.5454	23.84
391	K11017	shlB, hhdB, hpmB	hemolysin activation/secretion protein		9.38462	10.467
392	K13588	chpT	histidine phosphotransferase ChpT		70.7308	55.3
393	K10015	hisM	histidine transport system permease protein		1219.03	522.278
394	K10016	hisQ	histidine transport system permease protein		1219.03	522.278
395	K10014	hisJ	histidine transport system substrate-binding protein		1219.03	522.445
396	K13585	hfaA	holdfast attachment protein HfaA		0.5	0.9
397	K13586	hfaB	holdfast attachment protein HfaB		0.5	0.9
398	K05338	lrgA	holin-like protein		11.3077	17.395
399	K05339	lrgB	holin-like protein LrgB		11.3077	17.395
400	K03666	hfq	host factor-I protein		2806.91	2132.2
401	K13993	HSP20	HSP20 family protein		5887.46	6513.2
402	K14475	ICP	inhibitor of cysteine peptidase		521.062	267.49
403	K17210	iatA	inositol transport system ATP-binding protein		137.577	140.8
404	K17215	K17215	inositol transport system ATP-binding protein		1121.78	1470.04
405	K17209	iatP	inositol transport system permease protein		137.577	140.8
406	K17214	K17214	inositol transport system permease protein		718.703	655.307
407	K17208	K17208, ibpA	inositol transport system substrate-binding protein		274.654	279.8
408	K17213	K17213	inositol transport system substrate-binding protein		1602.86	1543.51
409	K17240	inoK	inositol-phosphate transport system ATP-binding protein		13.1538	1
410	K17238	inoF	inositol-phosphate transport system permease protein		11.0769	0.8
411	K17239	inoG	inositol-phosphate transport system permease protein		11.0769	0.8
412	K17237	inoE	inositol-phosphate transport system substrate-binding protein		9.53846	0.6
413	K06591	ITGB8	integrin beta 8		1.53846	0.2
414	K13730	inlA	internalin A		142.11	161.433
415	K13284	sipA, ipaA	invasin A		1021.44	343.233
416	K13285	sipB, ipaB, bipB	invasin B		1030.67	344.133
417	K13286	sipC, ipaC, bipC	invasin C		1021.44	343.233
418	K13287	sipD, ipaD, bipD	invasin D		1030.67	344.133
419	K13791	ipaH9.8	invasion plasmid antigen		1021.44	343.233
420	K14953	lpqH	ipoprotein LpqH		0.461538	2.4
421	K02011	afuB, fbpB	iron(III) transport system permease protein		2468.72	2222.79
422	K02012	afuA, fbpA	iron(III) transport system substrate-binding protein		2870.46	3366.69
423	K11706	mtsB	iron/zinc/manganese/copper transport system ATP-binding protein		379.677	161.458
424	K11705	mtsC	iron/zinc/manganese/copper transport system permease protein		380.715	170.183
425	K11704	mtsA	iron/zinc/manganese/copper transport system substrate-binding protein		358.805	105.558
426	K19200	IAL	isopenicillin-N N-acyltransferase like protein		111.769	193.6
427	K15661	ituA, mycA, bmyA	iturin family lipopeptide synthetase A		0.5	1.15
428	K15662	ituB, mycB, bmyB	iturin family lipopeptide synthetase B		0.5	1.15
429	K15663	ituC, mycC, bmyC	iturin family lipopeptide synthetase C		0.5	1.15
430	K06347	kapB	kinase-associated protein B		10.6154	24.875
431	K10538	araH	L-arabinose transport system permease protein		1219.03	526.011
432	K10537	araF	L-arabinose transport system substrate-binding protein		1268.61	531.461
433	K10009	tcyB, yecS	L-cystine transport system permease protein		2355.38	871.115
434	K16958	tcyL	L-cystine transport system permease protein		366.923	72.777
435	K16959	tcyM	L-cystine transport system permease protein		370.038	78.259
436	K02424	fliY, tcyA	L-cystine transport system substrate-binding protein		2611.58	909.745
437	K16957	tcyK	L-cystine transport system substrate-binding protein		369.423	76.227
438	K18333	K18333	L-fucose dehydrogenase		1265.35	76.205
439	K19236	ycfS	L,D-transpeptidase YcfS		1089.71	380.338
440	K10189	lacF, araP	lactose/L-arabinose transport system permease protein		1545.77	1696.48
441	K10190	lacG, araQ	lactose/L-arabinose transport system permease protein		1055.46	1429.33
442	K10188	lacE, araN	lactose/L-arabinose transport system substrate-binding protein		857.538	1307.23
443	K02863	RP-L1, MRPL1, rplA	large subunit ribosomal protein L1		10713.7	11973.2
444	K02864	RP-L10, MRPL10, rplJ	large subunit ribosomal protein L10		10723.9	11970.4
445	K02866	RP-L10e, RPL10	large subunit ribosomal protein L10e		65.8846	104.5
446	K02867	RP-L11, MRPL11, rplK	large subunit ribosomal protein L11		10713.7	11973.2
447	K02869	RP-L12, rpl12	large subunit ribosomal protein L12		65.8846	104.5
448	K02871	RP-L13, MRPL13, rplM	large subunit ribosomal protein L13		10711.2	11970.8
449	K02874	RP-L14, MRPL14, rplN	large subunit ribosomal protein L14		10713.7	11973.2
450	K02875	RP-L14e, RPL14	large subunit ribosomal protein L14e		64.7308	36
451	K02876	RP-L15, MRPL15, rplO	large subunit ribosomal protein L15		10713.7	11973.2
452	K02877	RP-L15e, RPL15	large subunit ribosomal protein L15e		65.8846	104.5
453	K02878	RP-L16, MRPL16, rplP	large subunit ribosomal protein L16		10647.8	11868.7
454	K02879	RP-L17, MRPL17, rplQ	large subunit ribosomal protein L17		10647.8	11868.7
455	K02881	RP-L18, MRPL18, rplR	large subunit ribosomal protein L18		10713.7	11973
456	K02883	RP-L18e, RPL18	large subunit ribosomal protein L18e		65.8846	104.5
457	K02884	RP-L19, MRPL19, rplS	large subunit ribosomal protein L19		10647.8	11869.4
458	K02885	RP-L19e, RPL19	large subunit ribosomal protein L19e		65.8846	104.5
459	K02886	RP-L2, MRPL2, rplB	large subunit ribosomal protein L2		10713.7	11973.2
460	K02887	RP-L20, MRPL20, rplT	large subunit ribosomal protein L20		10650	11868.7
461	K02888	RP-L21, MRPL21, rplU	large subunit ribosomal protein L21		10636.6	11844.4
462	K02889	RP-L21e, RPL21	large subunit ribosomal protein L21e		65.8846	104.5
463	K02890	RP-L22, MRPL22, rplV	large subunit ribosomal protein L22		10713.7	11973.2
464	K02892	RP-L23, MRPL23, rplW	large subunit ribosomal protein L23		10723.2	11973.8
465	K02895	RP-L24, MRPL24, rplX	large subunit ribosomal protein L24		10686.3	11962.1
466	K02896	RP-L24e, RPL24	large subunit ribosomal protein L24e		65.8846	104.5
467	K02897	RP-L25, rplY	large subunit ribosomal protein L25		6703.1	6312.06
468	K02899	RP-L27, MRPL27, rpmA	large subunit ribosomal protein L27		10647.8	11868.7
469	K02902	RP-L28, MRPL28, rpmB	large subunit ribosomal protein L28		11226.7	11972.3
470	K02904	RP-L29, rpmC	large subunit ribosomal protein L29		10629.5	11948.1
471	K02906	RP-L3, MRPL3, rplC	large subunit ribosomal protein L3		10713.7	11973
472	K02907	RP-L30, MRPL30, rpmD	large subunit ribosomal protein L30		10071	11195.7
473	K02908	RP-L30e, RPL30	large subunit ribosomal protein L30e		65.8846	104.5
474	K02909	RP-L31, rpmE	large subunit ribosomal protein L31		11466.9	12218.7
475	K02910	RP-L31e, RPL31	large subunit ribosomal protein L31e		65.8846	104.5
476	K02911	RP-L32, MRPL32, rpmF	large subunit ribosomal protein L32		10308.4	11783.5
477	K02912	RP-L32e, RPL32	large subunit ribosomal protein L32e		65.8846	104.5
478	K02913	RP-L33, MRPL33, rpmG	large subunit ribosomal protein L33		11326.2	12052.7
479	K02914	RP-L34, MRPL34, rpmH	large subunit ribosomal protein L34		10131.7	11499.3
480	K02915	RP-L34e, RPL34	large subunit ribosomal protein L34e		64.7308	36
481	K02916	RP-L35, MRPL35, rpmI	large subunit ribosomal protein L35		10461.2	11811.1
482	K02919	RP-L36, MRPL36, rpmJ	large subunit ribosomal protein L36		6899.94	6276.91
483	K02921	RP-L37Ae, RPL37A	large subunit ribosomal protein L37Ae		65.8846	104.5
484	K02922	RP-L37e, RPL37	large subunit ribosomal protein L37e		64.8846	98.95
485	K02924	RP-L39e, RPL39	large subunit ribosomal protein L39e		65.8846	102.65
486	K02926	RP-L4, MRPL4, rplD	large subunit ribosomal protein L4		10647.8	11868.7
487	K02927	RP-L40e, RPL40	large subunit ribosomal protein L40e		64.8846	100.8
488	K02929	RP-L44e, RPL44	large subunit ribosomal protein L44e		65.8846	104.5
489	K02930	RP-L4e, RPL4	large subunit ribosomal protein L4e		65.8846	104.5
490	K02931	RP-L5, MRPL5, rplE	large subunit ribosomal protein L5		10676.8	11969.5
491	K02933	RP-L6, MRPL6, rplF	large subunit ribosomal protein L6		10713.7	11973.2
492	K02935	RP-L7, MRPL12, rplL	large subunit ribosomal protein L7/L12		10648.6	11838.4
493	K07590	RP-L7A, rplGB	large subunit ribosomal protein L7A		909.169	1473.23
494	K02936	RP-L7Ae, RPL7A	large subunit ribosomal protein L7Ae		65.8846	104.5
495	K02939	RP-L9, MRPL9, rplI	large subunit ribosomal protein L9		10647.8	11868.7
496	K02944	RP-LX, rplX	large subunit ribosomal protein LX		64.8846	100.8
497	K12785	espG, virA	LEE-encoded effector EspG		1021.44	343.233
498	K11622	liaF	lia operon protein LiaF		19.7308	42.45
499	K11621	liaG	lia operon protein LiaG		5.57692	12.95
500	K11620	liaH	lia operon protein LiaH		0.5	2.15
501	K11619	liaI	lia operon protein LiaI		16.1923	20.65
502	K16119	licA	lichenysin synthetase A		0	1
503	K16120	licB	lichenysin synthetase B		0	1
504	K16121	licC	lichenysin synthetase C		0	1
505	K19350	lsa	lincosamide and streptogramin A transport system ATP-binding/permease protein		1450.07	1425.22
506	K09695	nodI	lipooligosaccharide transport system ATP-binding protein		225.295	38.3
507	K09694	nodJ	lipooligosaccharide transport system permease protein		226.833	63.9
508	K07091	lptF	lipopolysaccharide export system permease protein		3936.79	4051.16
509	K11720	lptG	lipopolysaccharide export system permease protein		4421.06	4966.07
510	K09691	ABC-2.LPSE.A	lipopolysaccharide transport system ATP-binding protein		1547.8	2586.29
511	K09690	ABC-2.LPSE.P	lipopolysaccharide transport system permease protein		2115.67	3382.06
512	K09808	lolC_E	lipoprotein-releasing system permease protein		7360.63	7698.89
513	K10105	LIPT1	lipoyltransferase 1		1.53846	0.2
514	K13582	podJ	localization factor PodJL		69.7308	55.3
515	K11531	lsrR	lsr operon transcriptional repressor		41.3469	11.138
516	K07781	rcsA	LuxR family transcriptional regulator, capsular biosynthesis positive transcription factor		1080.48	379.605
517	K04333	csgD	LuxR family transcriptional regulator, csgAB operon transcriptional regulatory protein		1078.48	379.271
518	K18098	bjaR1, rpaR, rhiR	LuxR family transcriptional regulator, quorum-sensing system regulator BjaR1		1.07692	5.9
519	K19731	cciR	LuxR family transcriptional regulator, quorum-sensing system regulator CciR		1.07692	1.6
520	K19734	expR	LuxR family transcriptional regulator, quorum-sensing system regulator ExpR		0	0.334
521	K18304	lasR	LuxR family transcriptional regulator, quorum-sensing system regulator LasR		196.128	187.8
522	K18099	rhlR, phzR	LuxR family transcriptional regulator, quorum-sensing system regulator RhlR		0	3.2
523	K07782	sdiA	LuxR family transcriptional regulator, quorum-sensing system regulator SdiA		1356.41	680.518
524	K10013	argT	lysine/arginine/ornithine transport system substrate-binding protein		1158.49	400.814
525	K03566	gcvA	LysR family transcriptional regulator, glycine cleavage system transcriptional activator		2578.04	1428.47
526	K04761	oxyR	LysR family transcriptional regulator, hydrogen peroxide-inducible genes activator		3573.59	3665.86
527	K17850	ampR	LysR family transcriptional regulator, regulator of gene expression of beta-lactamase		63.0723	44.912
528	K10918	aphB	LysR family transcriptional regulator, transcriptional activator AphB		1.38462	2.6
529	K18231	msrA, vmlR	macrolide transport system ATP-binding/permease protein		847.698	384.5
530	K18230	tylC, oleB, carA, srmB	macrolide transport system ATP-binding/permease protein		1.46154	75.5
531	K04334	csgA	major curlin subunit		20.7692	25.8
532	K07345	fimA	major type 1 subunit fimbrin (pilin)		414.83	307.956
533	K11616	maeN	malate:Na+ symporter		12.3077	9.942
534	K10109	malF	maltose/maltodextrin transport system permease protein		1089.32	383.738
535	K10110	malG	maltose/maltodextrin transport system permease protein		1080.48	383.738
536	K10108	malE	maltose/maltodextrin transport system substrate-binding protein		1110.09	408.638
537	K11602	mntB	manganese transport system permease protein		2.97462	69.734
538	K11601	mntC	manganese transport system substrate-binding protein		2.97462	69.734
539	K11607	sitB	manganese/iron transport system ATP-binding protein		1387.28	591.676
540	K11605	sitC	manganese/iron transport system permease protein		1273.9	591.676
541	K11606	sitD	manganese/iron transport system permease protein		1273.9	591.676
542	K11604	sitA	manganese/iron transport system substrate-binding protein		1273.9	591.676
543	K11708	troC, mntC, znuB	manganese/zinc/iron transport system permease protein		29.5769	54.55
544	K11709	troD, mntD, znuB	manganese/zinc/iron transport system permease protein		29.5769	54.55
545	K11707	troA, mntA, znuA	manganese/zinc/iron transport system substrate-binding protein		29.5769	54.55
546	K02795	manY	mannose PTS system EIIC component		5776.02	2675.17
547	K02796	manZ	mannose PTS system EIID component		4911.17	2248.72
548	K05375	mbtH, nocI	MbtH protein		289.148	506.724
549	K13408	raxA	membrane fusion protein		270.873	222.91
550	K07798	cusB, silB	membrane fusion protein, Cu(I)/Ag(I) efflux system		318.529	285.273
551	K03585	acrA, mexA, adeI, smeD, mtrC, cmeA	membrane fusion protein, multidrug efflux system		14099.7	15706.1
552	K18145	adeA	membrane fusion protein, multidrug efflux system		2.69231	9.5
553	K07799	mdtA	membrane fusion protein, multidrug efflux system		519.594	318.301
554	K18306	mexH	membrane fusion protein, multidrug efflux system		11.6923	8.467
555	K18094	mexX, amrA	membrane fusion protein, multidrug efflux system		25.1023	56.8
556	K12532	rtxD, fitB	membrane fusion protein, RTX toxin transport system		9.23077	0.9
557	K03739	dltB	membrane protein involved in D-alanine export		983.882	244.835
558	K11625	ydfJ	membrane protein YdfJ		0.5	2.15
559	K03887	MQCRB, qcrB, bfcB, petB	menaquinol-cytochrome c reductase cytochrome b subunit		21.1154	79.85
560	K03888	MQCRC, qcrC, bfcC, petD	menaquinol-cytochrome c reductase cytochrome b/c subunit		21.1154	79.85
561	K10945	pmoB-amoB	methane/ammonia monooxygenase subunit B		1	3.7
562	K10946	pmoC-amoC	methane/ammonia monooxygenase subunit C		2	7.4
563	K14081	mtaC	methanol corrinoid protein		62.3846	52.4
564	K00400	K00400	methyl coenzyme M reductase system, component A2		129.615	138.65
565	K03406	mcp	methyl-accepting chemotaxis protein		15293.1	12492
566	K05874	tsr	methyl-accepting chemotaxis protein I, serine sensor receptor		1714.15	566.738
567	K05875	tar	methyl-accepting chemotaxis protein II, aspartate sensor receptor		323.576	111.367
568	K05876	trg	methyl-accepting chemotaxis protein III, ribose and galactose sensor receptor		1044.21	369.933
569	K05877	tap	methyl-accepting chemotaxis protein IV, peptide sensor receptor		66.27	37.105
570	K13487	wspA	methyl-accepting chemotaxis protein WspA		197.02	200.24
571	K03421	mcrC	methyl-coenzyme M reductase subunit C		64.8846	64.3
572	K03422	mcrD	methyl-coenzyme M reductase subunit D		64.8846	66.15
573	K10541	mglC	methyl-galactoside transport system permease protein		2994.94	2689.24
574	K10540	mglB	methyl-galactoside transport system substrate-binding protein		4579.22	4979.75
575	K07786	emrY	MFS transporter, DHA2 family, multidrug resistance protein		1021.44	343.233
576	K18326	mdtD	MFS transporter, DHA2 family, multidrug resistance protein		1080.48	379.438
577	K02575	NRT, narK, nrtP, nasA	MFS transporter, NNP family, nitrate/nitrite transporter		2804.51	1337.15
578	K10850	narT	MFS transporter, NNP family, putative nitrate transporter		0.0384615	5.025
579	K07784	uhpT	MFS transporter, OPA family, hexose phosphate transport protein UhpT		1080.48	379.271
580	K11382	pgtP	MFS transporter, OPA family, phosphoglycerate transporter protein		42.1538	85.1
581	K07783	uhpC	MFS transporter, OPA family, sugar phosphate sensor protein UhpC		2378.32	1308.51
582	K08218	ampG	MFS transporter, PAT family, beta-lactamase induction signal transducer AmpG		5399.18	5187.08
583	K08139	HXT	MFS transporter, SP family, sugar:H+ symporter		1.76923	77.825
584	K06902	UMF1	MFS transporter, UMF1 family		2471.86	2161.63
585	K13896	yejF	microcin C transport system ATP-binding protein		1610.61	710.718
586	K13894	yejB	microcin C transport system permease protein		1614.27	771.518
587	K13895	yejE	microcin C transport system permease protein		1614.27	771.518
588	K13893	yejA	microcin C transport system substrate-binding protein		1778.42	979.158
589	K16127	mcyG	microcystin synthetase protein McyG		0.307692	20.9
590	K05553	actI3, oxyC, tcmM, snoa3, aknD, mtmS	minimal PKS acyl carrier protein		0	1.6
591	K04335	csgB	minor curlin subunit		21	26.8
592	K04043	dnaK, HSPA9	molecular chaperone DnaK		11377.5	12867
593	K04079	HSP90A, htpG	molecular chaperone HtpG		8871.51	10910.9
594	K05776	modF	molybdate transport system ATP-binding protein		2882.1	2554.89
595	K02018	modB	molybdate transport system permease protein		5819.07	6156.87
596	K02020	modA	molybdate transport system substrate-binding protein		6074.93	6389.55
597	K15496	wtpB	molybdate/tungstate transport system permease protein		3	42.05
598	K15495	wtpA	molybdate/tungstate transport system substrate-binding protein		3.29462	42.05
599	K12276	mshE	MSHA biogenesis protein MshE		60.91	53.7
600	K10924	mshA	MSHA pilin protein MshA		66.82	53.7
601	K10925	mshB	MSHA pilin protein MshB		0.230769	1
602	K10926	mshC	MSHA pilin protein MshC		60.91	53.7
603	K10927	mshD	MSHA pilin protein MshD		60.91	53.7
604	K13908	MUC5B, MG1	mucin-5B		1.84615	1
605	K18138	acrB, mexB, adeJ, smeE, mtrD, cmeB	multidrug efflux pump		5772.76	3945.74
606	K18324	acrD	multidrug efflux pump		1080.48	379.438
607	K18146	adeB	multidrug efflux pump		23.4615	35.3
608	K07788	mdtB	multidrug efflux pump		503.469	280.145
609	K07789	mdtC	multidrug efflux pump		504.888	277.818
610	K18307	mexI	multidrug efflux pump		12.7692	16.467
611	K18095	mexY, amrB	multidrug efflux pump		25.1023	56.8
612	K07797	emrK	multidrug resistance protein K		1021.44	343.233
613	K11050	ABC-2.CYL.A, cylA	multidrug/hemolysin transport system ATP-binding protein		1064.2	613.77
614	K11051	ABC-2.CYL.P, cylB	multidrug/hemolysin transport system permease protein		1090.74	611.07
615	K06159	yojI	multidrug/microcin transport system ATP-binding/permease protein		1080.48	385.838
616	K10112	msmX, msmK, malK, sugC, ggtA, msiK	multiple sugar transport system ATP-binding protein		8804.87	9871.24
617	K16256	mxaA	mxaA protein		0.294615	0
618	K16257	mxaC	mxaC protein		0.294615	0
619	K16258	mxaK	mxaK protein		0.294615	0
620	K16259	mxaL	mxaL protein		0.294615	0
621	K02746	agaW	N-acetylgalactosamine PTS system EIIC component		430.093	349.385
622	K02747	agaE	N-acetylgalactosamine PTS system EIID component		362.016	274.51
623	K10201	ABC.NGC.P	N-acetylglucosamine transport system permease protein		1491.55	1492.53
624	K10202	ABC.NGC.P1	N-acetylglucosamine transport system permease protein		2850.48	3475.73
625	K10200	ABC.NGC.S	N-acetylglucosamine transport system substrate-binding protein		1479.02	1474.13
626	K17330	dasB	N,N'-diacetylchitobiose transport system permease protein		2.76923	93.7
627	K17331	dasC	N,N'-diacetylchitobiose transport system permease protein		661.346	123.5
628	K17329	dasA	N,N'-diacetylchitobiose transport system substrate-binding protein		0.615385	93.7
629	K03955	NDUFAB1	NADH dehydrogenase (ubiquinone) 1 alpha/beta subcomplex 1, acyl-carrier protein		9.34615	15.15
630	K14578	nahAb, nagAb, ndoA, nbzAb, dntAb	naphthalene 1,2-dioxygenase ferredoxin component		0.986923	0.8
631	K03626	EGD2, NACA	nascent polypeptide-associated complex subunit alpha		65.8846	104.5
632	K02398	flgM	negative regulator of flagellin synthesis FlgM		2537.08	1552.6
633	K15846	hpaA	neuraminyllactose-binding hemagglutinin		11.7692	78
634	K03620	hyaC	Ni/Fe-hydrogenase 1 B-type cytochrome subunit		1572.5	804.103
635	K10094	cbiK	nickel transport protein		10.8462	63
636	K16915	cbiL	nickel transport protein		64	169.9
637	K15585	nikB, cntB	nickel transport system permease protein		1102.59	416.596
638	K15586	nikC, cntC	nickel transport system permease protein		1359.28	532.971
639	K15584	nikA, cntA	nickel transport system substrate-binding protein		1112.44	416.796
640	K02584	nifA	Nif-specific regulatory protein		61.1808	120.316
641	K02568	napB	nitrate reductase (cytochrome), electron transfer subunit		1063.71	442.983
642	K00373	narJ, narW	nitrate reductase molybdenum cofactor assembly chaperone NarJ/NarW		2284.77	931.518
643	K15577	nrtB, nasE, cynB	nitrate/nitrite transport system permease protein		329.116	128.238
644	K15576	nrtA, nasF, cynA	nitrate/nitrite transport system substrate-binding protein		539.098	323.578
645	K10851	nreA	nitrogen regulatory protein A		5.88462	5.025
646	K04751	glnB	nitrogen regulatory protein P-II 1		6214.01	5210.95
647	K02588	nifH	nitrogenase iron protein NifH		788.127	1320.83
648	K04780	dhbF	nonribosomal peptide synthetase DhbF		0.961538	73.25
649	K16112	blmIV	nonribosomal peptide synthetase protein BlmIV		9.53846	0.6
650	K07562	NMD3	nonsense-mediated mRNA decay protein 3		64.8846	100.8
651	K06943	NOG1	nucleolar GTP-binding protein		64.8846	100.8
652	K14564	NOP56	nucleolar protein 56		65.8846	104.5
653	K10019	occM, nocM	octopine/nopaline transport system permease protein		4.29462	0
654	K10020	occQ, nocQ	octopine/nopaline transport system permease protein		4.29462	0
655	K10018	occT, nocT	octopine/nopaline transport system substrate-binding protein		4.29462	0
656	K18232	oleC4	oleandomycin transport system ATP-binding protein		0.615385	92.1
657	K18233	oleC5	oleandomycin transport system permease protein		0.615385	92.1
658	K10195	togA	oligogalacturonide transport system ATP-binding protein		0	5.2
659	K10193	togM	oligogalacturonide transport system permease protein		270.306	79.55
660	K10194	togN	oligogalacturonide transport system permease protein		270.306	79.55
661	K10192	togB	oligogalacturonide transport system substrate-binding protein		408.408	256.984
662	K15583	oppD	oligopeptide transport system ATP-binding protein		8087.8	7838.7
663	K10823	oppF	oligopeptide transport system ATP-binding protein		10063.9	11224.2
664	K15581	oppB	oligopeptide transport system permease protein		7722.48	6253.35
665	K15582	oppC	oligopeptide transport system permease protein		7196.02	5196.64
666	K15580	oppA, mppA	oligopeptide transport system substrate-binding protein		13643.1	9318.92
667	K05846	opuBD	osmoprotectant transport system permease protein		5225.74	2843.63
668	K05845	opuC	osmoprotectant transport system substrate-binding protein		1682.31	877.083
669	K09475	ompC	outer membrane pore protein C		1080.48	379.438
670	K09476	ompF	outer membrane pore protein F		1091.71	380.338
671	K12340	tolC	outer membrane protein		6244.95	7161.82
672	K15847	babA	outer membrane protein BabA		11.7692	78
673	K15844	hopB, alpB	outer membrane protein HopB/AlpB		3.92308	26
674	K15843	hopC, alpA	outer membrane protein HopC/AlpA		3.92308	26
675	K15845	hopZ	outer membrane protein HopZ		3.92308	26
676	K08720	ompU	outer membrane protein OmpU		4.14077	0
677	K15848	sabA	outer membrane protein SabA		3.92308	26
678	K07796	cusC, silC	outer membrane protein, Cu(I)/Ag(I) efflux system		57.27	39.738
679	K18147	adeC	outer membrane protein, multidrug efflux system		1.38462	2.6
680	K18139	oprM, emhC, ttgC, cusC, adeK, smeF, mtrE, cmeC, gesC	outer membrane protein, multidrug efflux system		5118.09	5012.25
681	K07347	fimD, fimC, mrkC, htrE, cssD	outer membrane usher protein		5863.35	2284.78
682	K01573	oadG	oxaloacetate decarboxylase (Na+ extruding) subunit gamma		1568.55	1927.08
683	K18149	pbp5, pbp4, pbp3	penicillin-binding protein		1793.87	2069.63
684	K03693	pbp1b	penicillin-binding protein 1B		735.805	298.612
685	K00687	pbp2B, penA	penicillin-binding protein 2B		686.575	113.512
686	K08724	pbpB	penicillin-binding protein 2B		521.654	422.823
687	K12556	pbp2X	penicillin-binding protein 2X		686.575	113.512
688	K05364	pbpA	penicillin-binding protein A		4225.97	5322.2
689	K03265	ETF1, ERF1	peptide chain release factor subunit 1		65.8846	104.5
690	K02031	ABC.PE.A	peptide/nickel transport system ATP-binding protein		6254.72	5939.48
691	K02032	ABC.PE.A1	peptide/nickel transport system ATP-binding protein		16758.6	13813
692	K02033	ABC.PE.P	peptide/nickel transport system permease protein		16633.7	14533
693	K02034	ABC.PE.P1	peptide/nickel transport system permease protein		16177.5	14372.5
694	K02035	ABC.PE.S	peptide/nickel transport system substrate-binding protein		18299.6	15554.2
695	K16249	dmpK, poxA, tomA0	phenol/toluene 2-monooxygenase (NADH) P0/A0		5.37154	2.6
696	K06352	phrA	phosphatase RapA inhibitor		0.5	1.15
697	K06354	phrE	phosphatase RapE regulator		0.5	2.15
698	K06356	phrG	phosphatase RapG regulator		0	1
699	K06358	phrK	phosphatase RapK regulator		0	1
700	K02038	pstA	phosphate transport system permease protein		10404.8	11203
701	K02037	pstC	phosphate transport system permease protein		10401.7	11190.2
702	K02040	pstS	phosphate transport system substrate-binding protein		14326.8	13483.7
703	K12915	dea	phosphinothricin tripeptide acetyl hydrolase		1.38462	1
704	K02784	ptsH	phosphocarrier protein HPr		1191.92	558.338
705	K08485	ptsO, npr	phosphocarrier protein NPr		1091.32	383.938
706	K08478	pgtC	phosphoglycerate transport regulatory protein PgtC		30	25.8
707	K07323	mlaC	phospholipid transport system substrate-binding protein		1600.54	820.011
708	K07122	mlaB	phospholipid transport system transporter-binding protein		1572.13	764.878
709	K02065	mlaF, linL, mkl	phospholipid/cholesterol/gamma-HCH transport system ATP-binding protein		4706.41	5218.83
710	K02066	mlaE, linK	phospholipid/cholesterol/gamma-HCH transport system permease protein		4775.47	5783.83
711	K02067	mlaD, linM	phospholipid/cholesterol/gamma-HCH transport system substrate-binding protein		4741.93	5962.73
712	K02042	phnE	phosphonate transport system permease protein		3234.3	1412.58
713	K02044	phnD	phosphonate transport system substrate-binding protein		2734.14	1191.86
714	K04020	eutD	phosphotransacetylase		29	35.4
715	K02694	psaF	photosystem I subunit III		0.307692	20.9
716	K02693	psaE	photosystem I subunit IV		0.307692	20.9
717	K02697	psaJ	photosystem I subunit IX		0.307692	20.9
718	K02691	psaC	photosystem I subunit VII		0.307692	20.9
719	K02698	psaK	photosystem I subunit X		0.307692	20.9
720	K02700	psaM	photosystem I subunit XII		0.307692	20.9
721	K08903	psb28	photosystem II 13kDa protein		0.307692	20.9
722	K02705	psbC	photosystem II CP43 chlorophyll apoprotein		0.307692	20.9
723	K02704	psbB	photosystem II CP47 chlorophyll apoprotein		0.307692	20.9
724	K02707	psbE	photosystem II cytochrome b559 subunit alpha		0.307692	20.9
725	K02720	psbV	photosystem II cytochrome c550		0.615385	41.8
726	K02716	psbO	photosystem II oxygen-evolving enhancer protein 1		0.307692	20.9
727	K02717	psbP	photosystem II oxygen-evolving enhancer protein 2		0.307692	20.9
728	K08902	psb27	photosystem II Psb27 protein		0.307692	20.9
729	K02709	psbH	photosystem II PsbH protein		0.307692	20.9
730	K02711	psbJ	photosystem II PsbJ protein		0.307692	20.9
731	K02714	psbM	photosystem II PsbM protein		0.307692	20.9
732	K02718	psbT	photosystem II PsbT protein		0.307692	20.9
733	K02722	psbX	photosystem II PsbX protein		0.307692	20.9
734	K02723	psbY	photosystem II PsbY protein		0.307692	20.9
735	K02724	psbZ	photosystem II PsbZ protein		0.307692	20.9
736	K02097	apcF	phycobilisome core component		0.307692	20.9
737	K02094	apcC	phycobilisome core linker protein		0.307692	20.9
738	K02096	apcE	phycobilisome core-membrane linker protein		0.307692	20.9
739	K02290	cpcG	phycobilisome rod-core linker protein		0.615385	41.8
740	K02284	cpcA	phycocyanin alpha chain		0.307692	20.9
741	K02285	cpcB	phycocyanin beta chain		0.307692	20.9
742	K02651	flp, pilA	pilus assembly protein Flp/PilA		1258.66	1275.87
743	K19203	pimS1	pimaricinolide synthase PimS1		0.153846	24.2
744	K02638	petE	plastocyanin		0.307692	20.9
745	K19349	vga	pleuromutilin/lincosamide/streptogramin A transport system ATP-binding/permease protein		252.154	26.9
746	K16554	exoP, vpsO	polysaccharide biosynthesis transport protein		2.15385	3.2
747	K01991	wza, gfcE	polysaccharide biosynthesis/export protein		7905.31	7302.65
748	K01548	kdpC	potassium-transporting ATPase KdpC subunit		4651.2	4287.36
749	K01545	kdpF	potassium-transporting ATPase KdpF subunit		1.96923	5.44
750	K01546	kdpA	potassium-transporting ATPase potassium-binding subunit		4453.89	4120.66
751	K03071	secB	preprotein translocase subunit SecB		1651.09	835.878
752	K03072	secD	preprotein translocase subunit SecD		2954.83	3908.87
753	K03073	secE	preprotein translocase subunit SecE		10070.8	11352
754	K03074	secF	preprotein translocase subunit SecF		2946.26	3935.84
755	K03075	secG	preprotein translocase subunit SecG		10473.9	11716.3
756	K03076	secY	preprotein translocase subunit SecY		10749.1	12055.4
757	K03210	yajC	preprotein translocase subunit YajC		10450.6	11583.1
758	K02686	priB	primosomal replication protein N		1206.8	618.271
759	K04067	priC	primosomal replication protein N''		1100.78	447.538
760	K04802	PCNA	proliferating cell nuclear antigen		65.8846	104.5
761	K03420	psmR	proteasome regulatory subunit		64.8846	100.8
762	K13527	mpa	proteasome-associated ATPase		1192.69	507.692
763	K13742	ipgB1	protein IpgB1		1021.44	343.233
764	K13743	ipgB2	protein IpgB2		1021.44	343.233
765	K06965	PELO, DOM34, pelA	protein pelota		66.3462	104.5
766	K10956	SEC61A	protein transport protein SEC61 subunit alpha		1	3.7
767	K07342	SEC61G, SSS1, secE	protein transport protein SEC61 subunit gamma and related proteins		65.8846	104.5
768	K03408	cheW	purine-binding chemotaxis protein CheW		3285.97	2586.5
769	K07804	pagC	putatice virulence related protein PagC		11.2308	0.9
770	K11635	yxdL	putative ABC transport system ATP-binding protein		39.4231	97.5
771	K11636	yxdM	putative ABC transport system permease protein		36.8846	94.6
772	K17319	lplB	putative aldouronate transport system permease protein		5952.57	6016.48
773	K17320	lplC	putative aldouronate transport system permease protein		6176.55	6470.75
774	K17318	K17318, lplA	putative aldouronate transport system substrate-binding protein		8723.42	7586.12
775	K17245	chiF	putative chitobiose transport system permease protein		107.538	87.1
776	K17246	chiG	putative chitobiose transport system permease protein		99.1923	76.15
777	K17244	chiE	putative chitobiose transport system substrate-binding protein		82	74
778	K03606	wcaJ	putative colanic acid biosysnthesis UDP-glucose lipid carrier transferase		2756.05	2716.47
779	K15600	thiZ	putative hydroxymethylpyrimidine transport system ATP-binding protein		98.5008	112.305
780	K15599	thiX	putative hydroxymethylpyrimidine transport system permease protein		98.5008	112.305
781	K15598	thiY	putative hydroxymethylpyrimidine transport system substrate-binding protein		98.5008	112.305
782	K17074	lysX2	putative lysine transport system permease protein		1460.29	923.187
783	K17073	lysX1	putative lysine transport system substrate-binding protein		544.493	552.5
784	K10547	ABC.GGU.P, gguB	putative multiple sugar transport system permease protein		2098.87	1841.2
785	K10546	ABC.GGU.S, chvE	putative multiple sugar transport system substrate-binding protein		1648.49	2169.5
786	K16917	yydI	putative peptide transport system ATP-binding protein		0.5	1.15
787	K16916	yydJ	putative peptide transport system permease protein		0.5	1.15
788	K06160	pvdE	putative pyoverdin transport system ATP-binding/permease protein		236.98	247.08
789	K16963	yxeO	putative S-methylcysteine transport system ATP-binding protein		58.2815	39.023
790	K16962	yxeN	putative S-methylcysteine transport system permease protein		63.7815	35.998
791	K16961	yxeM	putative S-methylcysteine transport system substrate-binding protein		60.8585	34.198
792	K12528	xdhD	putative selenate reductase molybdopterin-binding subunit		0	10.8
793	K11626	glnT	putative sodium/glutamine symporter		0.653846	30.45
794	K02052	ABC.SP.A	putative spermidine/putrescine transport system ATP-binding protein		2746.12	1685.58
795	K02053	ABC.SP.P	putative spermidine/putrescine transport system permease protein		2690.35	1677.62
796	K02054	ABC.SP.P1	putative spermidine/putrescine transport system permease protein		2639.95	1537.84
797	K02055	ABC.SP.S	putative spermidine/putrescine transport system substrate-binding protein		2815.19	1823.82
798	K07793	tctA	putative tricarboxylic transport membrane protein		1264.93	1372.1
799	K07794	tctB	putative tricarboxylic transport membrane protein		249.739	387.97
800	K07795	tctC	putative tricarboxylic transport membrane protein		548.688	465.045
801	K17207	xltA	putative xylitol transport system ATP-binding protein		0.892308	4.007
802	K17206	xltB	putative xylitol transport system permease protein		133.472	25.207
803	K17205	xltC	putative xylitol transport system substrate-binding protein		11.9692	4.807
804	K11076	potG	putrescine transport system ATP-binding protein		1360.5	684.878
805	K11075	potH	putrescine transport system permease protein		1359.65	683.978
806	K11074	potI	putrescine transport system permease protein		1359.65	683.978
807	K11073	potF	putrescine transport system substrate-binding protein		1785.08	1140.02
808	K12240	pchF	pyochelin synthetase		75.3846	4.2
809	K10118	msmF	raffinose/stachyose/melibiose transport system permease protein		15348.4	18801.8
810	K10119	msmG	raffinose/stachyose/melibiose transport system permease protein		17125.9	20294.9
811	K10117	msmE	raffinose/stachyose/melibiose transport system substrate-binding protein		17538.7	21496.3
812	K06080	rcsF	RcsF protein		1089.94	381.338
813	K03553	recA	recombination protein RecA		10692.3	11936.6
814	K06187	recR	recombination protein RecR		10647.8	11868.7
815	K13592	rcdA	regulator of CtrA degradation		70.7308	55.3
816	K02425	fliZ	regulator of sigma S factor FliZ		1053.44	370.1
817	K15860	ciaX	regulatory peptide CiaX		0	0.72
818	K18148	rtcB	release factor H-coupled RctB family protein		1239.74	490.933
819	K07466	RFA1, RPA1, rpa	replication factor A1		66.8846	181.2
820	K04800	rfcL	replication factor C large subunit		65.8846	104.5
821	K04801	rfcS	replication factor C small subunit		65.8846	104.5
822	K10560	rhaP	rhamnose transport system permease protein		344.912	752.08
823	K10561	rhaQ	rhamnose transport system permease protein		360.489	753.43
824	K10559	rhaS	rhamnose transport system substrate-binding protein		423.682	760.68
825	K14145	RON2	rhoptry neck protein 2		0.769231	2.4
826	K10440	rbsC	ribose transport system permease protein		9761.04	11449.2
827	K10439	rbsB	ribose transport system substrate-binding protein		12910.4	15528.2
828	K14574	SDO1, SBDS	ribosome maturation protein SDO1		65.8846	104.5
829	K02610	paaB	ring-1,2-phenylacetyl-CoA epoxidase subunit PaaB		249.013	373.305
830	K02612	paaD	ring-1,2-phenylacetyl-CoA epoxidase subunit PaaD		249.013	373.305
831	K02613	paaE	ring-1,2-phenylacetyl-CoA epoxidase subunit PaaE		242.244	319.105
832	K03087	rpoS	RNA polymerase nonessential primary-like sigma factor		1511.46	741.778
833	K02405	fliA	RNA polymerase sigma factor for flagellar operon FliA		3080.49	2219.8
834	K03092	rpoN	RNA polymerase sigma-54 factor		5720.65	5206.54
835	K04962	RYR2	ryanodine receptor 2		10.8077	4.35
836	K13622	btaA	S-adenosylmethionine-diacylglycerol 3-amino-3-carboxypropyl transferase		2.15385	3.9
837	K13623	btaB	S-adenosylmethionine-diacylgycerolhomoserine-N-methlytransferase		2.15385	3.9
838	K03116	tatA	sec-independent protein translocase protein TatA		5040.12	5329.78
839	K03117	tatB	sec-independent protein translocase protein TatB		2402.34	1382.44
840	K03118	tatC	sec-independent protein translocase protein TatC		4433.45	4906.08
841	K03425	tatE	sec-independent protein translocase protein TatE		1080.48	379.438
842	K12257	secDF	SecD/SecF fusion protein		5739.06	8591.8
843	K13793	ospE, espO	secreted effector OspE		1021.44	343.233
844	K13792	ospG	secreted effector OspG		1021.44	343.233
845	K13301	secM	secretion monitor		1089.71	380.338
846	K13963	SERPINB	serpin B		968.375	2469.09
847	K02106	atoE	short-chain fatty acids transporter		195.758	333.973
848	K10941	fleQ, flrA	sigma-54 dependent transcriptional regulator, flagellar regulatory protein		148.2	150.04
849	K03105	SRP19	signal recognition particle subunit SRP19		65.8846	104.5
850	K19238	pmrD	signal transduction protein PmrD		1078.48	378.371
851	K03111	ssb	single-strand DNA-binding protein		18003.4	18176.3
852	K02945	RP-S1, rpsA	small subunit ribosomal protein S1		12053.3	13337.6
853	K02946	RP-S10, MRPS10, rpsJ	small subunit ribosomal protein S10		10711.2	11970.8
854	K02948	RP-S11, MRPS11, rpsK	small subunit ribosomal protein S11		10667.9	11961.3
855	K02950	RP-S12, MRPS12, rpsL	small subunit ribosomal protein S12		10713.7	11973.2
856	K02952	RP-S13, rpsM	small subunit ribosomal protein S13		10703	11919.6
857	K02954	RP-S14, MRPS14, rpsN	small subunit ribosomal protein S14		11735.3	12098.2
858	K02956	RP-S15, MRPS15, rpsO	small subunit ribosomal protein S15		10702.8	11910.2
859	K02959	RP-S16, MRPS16, rpsP	small subunit ribosomal protein S16		10640.9	11863.2
860	K02961	RP-S17, MRPS17, rpsQ	small subunit ribosomal protein S17		10675	11957.7
861	K02962	RP-S17e, RPS17	small subunit ribosomal protein S17e		65.8846	104.5
862	K02963	RP-S18, MRPS18, rpsR	small subunit ribosomal protein S18		10648.9	11952.4
863	K02965	RP-S19, rpsS	small subunit ribosomal protein S19		10713.7	11973.2
864	K02966	RP-S19e, RPS19	small subunit ribosomal protein S19e		65.8846	104.5
865	K02967	RP-S2, MRPS2, rpsB	small subunit ribosomal protein S2		10719.2	11999.4
866	K02968	RP-S20, rpsT	small subunit ribosomal protein S20		10571.5	11834.2
867	K02970	RP-S21, MRPS21, rpsU	small subunit ribosomal protein S21		9196.64	11095.1
868	K02974	RP-S24e, RPS24	small subunit ribosomal protein S24e		65.8846	104.5
869	K02975	RP-S25e, RPS25	small subunit ribosomal protein S25e		1	3.7
870	K02976	RP-S26e, RPS26	small subunit ribosomal protein S26e		1	3.7
871	K02977	RP-S27Ae, RPS27A	small subunit ribosomal protein S27Ae		65.8846	104.5
872	K02978	RP-S27e, RPS27	small subunit ribosomal protein S27e		65.8846	104.5
873	K02979	RP-S28e, RPS28	small subunit ribosomal protein S28e		65.8846	104.5
874	K02982	RP-S3, rpsC	small subunit ribosomal protein S3		10713.7	11973.2
875	K02983	RP-S30e, RPS30	small subunit ribosomal protein S30e		1	3.7
876	K02984	RP-S3Ae, RPS3A	small subunit ribosomal protein S3Ae		65.8846	104.5
877	K02986	RP-S4, rpsD	small subunit ribosomal protein S4		10738.1	12018.7
878	K02987	RP-S4e, RPS4	small subunit ribosomal protein S4e		65.8846	104.5
879	K02988	RP-S5, MRPS5, rpsE	small subunit ribosomal protein S5		10713.7	11973.2
880	K02990	RP-S6, MRPS6, rpsF	small subunit ribosomal protein S6		10642.7	11865.9
881	K02991	RP-S6e, RPS6	small subunit ribosomal protein S6e		65.8846	104.5
882	K02992	RP-S7, MRPS7, rpsG	small subunit ribosomal protein S7		10685.2	11971.3
883	K02994	RP-S8, rpsH	small subunit ribosomal protein S8		10704.2	11972.6
884	K02995	RP-S8e, RPS8	small subunit ribosomal protein S8e		65.8846	104.5
885	K02996	RP-S9, MRPS9, rpsI	small subunit ribosomal protein S9		10675	11957.7
886	K05814	ugpA	sn-glycerol 3-phosphate transport system permease protein		2672.17	769.309
887	K05815	ugpE	sn-glycerol 3-phosphate transport system permease protein		2542.59	662.159
888	K05813	ugpB	sn-glycerol 3-phosphate transport system substrate-binding protein		2648.09	664.159
889	K09696	natB	sodium transport system permease protein		303.579	447.505
890	K14387	SLC5A7, CHT1	solute carrier family 5 (high affinity choline transporter), member 7		4.53846	39.6
891	K13868	SLC7A9, BAT1	solute carrier family 7 (L-type amino acid transporter), member 9		27	61.9
892	K10228	smoF, mtlF	sorbitol/mannitol transport system permease protein		53.6485	157.14
893	K10229	smoG, mtlG	sorbitol/mannitol transport system permease protein		53.6485	157.14
894	K10227	smoE, mtlE	sorbitol/mannitol transport system substrate-binding protein		56.5408	164.18
895	K02814	sorA	sorbose PTS system EIIC component		1073.05	383.033
896	K02815	sorM	sorbose PTS system EIID component		1073.05	383.033
897	K11071	potB	spermidine/putrescine transport system permease protein		8021.29	9657.82
898	K11070	potC	spermidine/putrescine transport system permease protein		8356.22	9903.45
899	K11069	potD	spermidine/putrescine transport system substrate-binding protein		6701.76	8057.54
900	K08384	spoVD	stage V sporulation protein D (sporulation-specific penicillin-binding protein)		6878.35	10316
901	K00241	sdhC, frdC	succinate dehydrogenase / fumarate reductase, cytochrome b subunit		4143.91	4132.46
902	K00242	sdhD, frdD	succinate dehydrogenase / fumarate reductase, membrane anchor subunit		1594.75	804.312
903	K17225	soxC	sulfane dehydrogenase subunit SoxC		0.294615	2.4
904	K02046	cysU	sulfate/thiosulfate transport system permease protein		2146.97	2012.58
905	K02047	cysW	sulfate/thiosulfate transport system permease protein		2146.97	2012.58
906	K02048	cysP	sulfate/thiosulfate transport system substrate-binding protein		3447.39	2619.46
907	K15554	ssuC	sulfonate transport system permease protein		2528.19	1521.29
908	K15553	ssuA	sulfonate transport system substrate-binding protein		3008.14	2229.05
909	K13472	raxST	sulfotransferase		137.969	142.84
910	K03154	thiS	sulfur carrier protein		7278.73	9028.73
911	K03636	moaD, cysO	sulfur-carrier protein		1661.02	976.536
912	K17226	soxY	sulfur-oxidizing protein SoxY		231.731	63
913	K17227	soxZ	sulfur-oxidizing protein SoxZ		10.0769	59.6
914	K12600	SKI3, TTC37	superkiller protein 3		5.07692	0
915	K15654	srfAA, lchAA	surfactin family lipopeptide synthetase A		10.4777	4.75
916	K15655	srfAB, lchAB	surfactin family lipopeptide synthetase B		0.5	2.15
917	K15656	srfAC, lchAC	surfactin family lipopeptide synthetase C		0.5	2.15
918	K06257	SDC1, CD138	syndecan 1		0	1.6
919	K15552	tauC	taurine transport system permease protein		1506.57	757.878
920	K15551	tauA	taurine transport system substrate-binding protein		1226.23	540.518
921	K09692	tagG	teichoic acid transport system permease protein		2144.02	3443.4
922	K18136	acrR	TetR/AcrR family transcriptional regulator, multidrug resistance operon repressor		11.0769	64
923	K18137	adeN	TetR/AcrR family transcriptional regulator, repressor of the adeIJK operon		1.38462	2.6
924	K18130	nalC	TetR/AcrR family transcriptional regulator, transcriptional repressor NalC		30.8462	62.9
925	K08357	ttrA	tetrathionate reductase subunit A		30.7692	27.767
926	K08358	ttrB	tetrathionate reductase subunit B		30.5	29.767
927	K08359	ttrC	tetrathionate reductase subunit C		30.2308	26.967
928	K02062	thiQ	thiamine transport system ATP-binding protein		1100.94	470.538
929	K02063	thiP	thiamine transport system permease protein		1101.32	499.238
930	K02064	thiB, tbpA	thiamine transport system substrate-binding protein		1125.48	502.038
931	K11031	slo	thiol-activated cytolysin		393.66	207.076
932	K03671	trxA	thioredoxin 1		19400.7	24363.1
933	K08354	phsC	thiosulfate reductase cytochrome b subunit		1081.44	394.833
934	K08353	phsB	thiosulfate reductase electron transport protein		1072.21	393.933
935	K03533	torD	TorA specific chaperone		1072.09	403.183
936	K03124	TFIIB, GTF2B, SUA7, tfb	transcription initiation factor TFIIB		132.115	143.4
937	K03120	TBP, tbp	transcription initiation factor TFIID TATA-box-binding protein		65.8846	104.5
938	K03136	TFIIE1, GTF2E1, TFA1, tfe	transcription initiation factor TFIIE subunit alpha		65.7308	76.2
939	K03628	rho	transcription termination factor Rho		8695.45	8382.69
940	K13525	VCP, CDC48	transitional endoplasmic reticulum ATPase		713.556	356.583
941	K03113	EIF1, SUI1	translation initiation factor 1		3271.82	3656.33
942	K03236	EIF1A	translation initiation factor 1A		65.8846	104.5
943	K03237	EIF2S1	translation initiation factor 2 subunit 1		65.8846	104.5
944	K03238	EIF2S2	translation initiation factor 2 subunit 2		65.8846	104.5
945	K03242	EIF2S3	translation initiation factor 2 subunit 3		65.8846	104.5
946	K03243	EIF5B	translation initiation factor 5B		65.8846	104.5
947	K03264	EIF6	translation initiation factor 6		65.8846	104.5
948	K03680	EIF2B4	translation initiation factor eIF-2B subunit delta		0	1.1
949	K07165	fecR	transmembrane sensor		2764.8	2144.67
950	K17312	K17312, treT	trehalose transport system permease protein		1.53846	0.2
951	K17313	treU	trehalose transport system permease protein		1.53846	0.2
952	K17311	K17311, treS	trehalose transport system substrate-binding protein		1.53846	0.2
953	K10237	thuF, sugA	trehalose/maltose transport system permease protein		9.53846	22.2
954	K10238	thuG, sugB	trehalose/maltose transport system permease protein		0	10.8
955	K14084	mttC	trimethylamine corrinoid protein		6.76923	75.3
956	K03532	torC	trimethylamine-N-oxide reductase (cytochrome c), cytochrome c-type subunit TorC		1091.17	391.138
957	K07821	torY	trimethylamine-N-oxide reductase (cytochrome c), cytochrome c-type subunit TorY		1035.74	354.833
958	K07237	tusB, dsrH	tRNA 2-thiouridine synthesizing protein B		1238.75	590.378
959	K07236	tusC, dsrF	tRNA 2-thiouridine synthesizing protein C		1238.75	590.378
960	K05773	tupB, vupB	tungstate transport system permease protein		260.756	47.1
961	K05772	tupA, vupA	tungstate transport system substrate-binding protein		261.833	48.7
962	K02659	pilI	twitching motility protein PilI		428.668	280.84
963	K02660	pilJ	twitching motility protein PilJ		428.668	280.84
964	K02657	pilG	twitching motility two-component system response regulator PilG		429.591	301.74
965	K02658	pilH	twitching motility two-component system response regulator PilH		429.11	283.04
966	K13589	cpdR	two-component system, cell cycle response regulator CpdR		70.7308	55.3
967	K13584	ctrA	two-component system, cell cycle response regulator CtrA		70.7308	55.3
968	K11443	divK	two-component system, cell cycle response regulator DivK		71.2692	56.2
969	K13591	popA	two-component system, cell cycle response regulator PopA		67.7308	52.5
970	K03415	cheV	two-component system, chemotaxis family, chemotaxis protein CheV		1370.88	1372.15
971	K03413	cheY	two-component system, chemotaxis family, chemotaxis protein CheY		4088.19	3982.75
972	K13490	wspE	two-component system, chemotaxis family, sensor histidine kinase and response regulator WspE		197.02	205.69
973	K07702	dpiA, citB	two-component system, CitB family, response regulator CitB		116.078	71.51
974	K11638	K11638, citT	two-component system, CitB family, response regulator CitT		7.65385	23.75
975	K11692	K11692, dctR	two-component system, CitB family, response regulator DctR		44.2431	47.9
976	K07703	dcuR	two-component system, CitB family, response regulator DcuR		1080.48	379.438
977	K11615	malR	two-component system, CitB family, response regulator MalR		562.743	365.218
978	K11712	dctR	two-component system, LuxR family, response regulator DctR		396.525	263.3
979	K14987	fixJ	two-component system, LuxR family, response regulator FixJ		195.423	317.4
980	K13041	ttrR	two-component system, LuxR family, response regulator TtrR		214.769	408.367
981	K14979	ssrB	two-component system, LuxR family, secretion system response regulator SsrB		0	0.167
982	K14978	ssrA	two-component system, LuxR family, secretion system sensor histidine kinase SsrA		0	0.167
983	K07707	agrA, blpR, fsrA	two-component system, LytTR family, response regulator AgrA		1900.16	365.082
984	K08083	algR	two-component system, LytTR family, response regulator AlgR		636.758	406.14
985	K12295	comE	two-component system, LytTR family, response regulator ComE		5.05154	31.664
986	K07705	lytT, lytR	two-component system, LytTR family, response regulator LytT		858.423	906.845
987	K11641	natR	two-component system, LytTR family, response regulator NatR		0.5	1.15
988	K07687	rcsB	two-component system, NarL family, captular synthesis response regulator RcsB		1113.44	417.519
989	K07691	comA	two-component system, NarL family, competent response regulator ComA		1.26923	3.15
990	K07689	uvrY, gacA, varA	two-component system, NarL family, invasion response regulator UvrY		1089.94	384.538
991	K07684	narL	two-component system, NarL family, nitrate/nitrite response regulator NarL		1144.32	460.238
992	K07685	narP	two-component system, NarL family, nitrate/nitrite response regulator NarP		1064.51	433.2
993	K07692	degU	two-component system, NarL family, response regulator DegU		18.0385	43.65
994	K07693	desR	two-component system, NarL family, response regulator DesR		52.8592	268.034
995	K07690	evgA, bvgA	two-component system, NarL family, response regulator EvgA		1308.79	647.52
996	K11618	liaR	two-component system, NarL family, response regulator LiaR		719.975	179.062
997	K07696	nreC	two-component system, NarL family, response regulator NreC		29.2692	38.425
998	K11624	ydfI	two-component system, NarL family, response regulator YdfI		2.65385	3.15
999	K07688	fimZ	two-component system, NarL family, response regulator, fimbrial Z protein, FimZ		22.7692	27.767
1000	K14989	salR	two-component system, NarL family, secretion system response regulator SalR		35.0385	6.85
1001	K14988	salK	two-component system, NarL family, secretion system sensor histidine kinase SalK		10.7308	1.05
1002	K07686	uhpA	two-component system, NarL family, uhpT operon response regulator UhpA		2132.05	752.838
1003	K07694	vraR	two-component system, NarL family, vancomycin resistance associated response regulator VraR		5.88462	5.745
1004	K10126	dctD	two-component system, NtrC family, C4-dicarboxylate transport response regulator DctD		384.655	408.98
1005	K07712	glnG, ntrC	two-component system, NtrC family, nitrogen regulation response regulator GlnG		1650.24	809.077
1006	K13599	ntrX	two-component system, NtrC family, nitrogen regulation response regulator NtrX		88.8846	89.4
1007	K08476	pgtA	two-component system, NtrC family, phosphoglycerate transport system response regulator PgtA		30	25.8
1008	K11384	algB	two-component system, NtrC family, response regulator AlgB		157.123	188.09
1009	K07714	atoC	two-component system, NtrC family, response regulator AtoC		21.6169	12.116
1010	K07715	glrR, qseF	two-component system, NtrC family, response regulator GlrR		1140.05	438.171
1011	K07713	zraR, hydG	two-component system, NtrC family, response regulator HydG		5854.25	7028.47
1012	K02667	pilR, pehR	two-component system, NtrC family, response regulator PilR		428.315	253.683
1013	K07773	arcA	two-component system, OmpR family, aerobic respiration control protein ArcA		1109.63	444.338
1014	K07658	phoB1, phoP	two-component system, OmpR family, alkaline phosphatase synthesis response regulator PhoP		6137.13	9397.52
1015	K11630	bceR	two-component system, OmpR family, bacitracin resistance response regulator BceR		4.57692	43.45
1016	K07663	creB	two-component system, OmpR family, catabolic regulation response regulator CreB		1218.96	538.378
1017	K07665	cusR, copR, silR	two-component system, OmpR family, copper resistance phosphate regulon response regulator CusR		543.158	540.065
1018	K07667	kdpE	two-component system, OmpR family, KDP operon response regulator KdpE		6179.41	7422.42
1019	K11521	K11521, manR	two-component system, OmpR family, manganese sensing response regulator		0.307692	20.9
1020	K07659	ompR	two-component system, OmpR family, phosphate regulon response regulator OmpR		1678.64	789.816
1021	K07657	phoB	two-component system, OmpR family, phosphate regulon response regulator PhoB		2014.53	1736.23
1022	K18144	adeR	two-component system, OmpR family, response regulator AdeR		22.3846	33.7
1023	K18941	arlR	two-component system, OmpR family, response regulator ArlR		0.0384615	5.025
1024	K07664	baeR, smeR	two-component system, OmpR family, response regulator BaeR		1102.6	390.638
1025	K07771	basR	two-component system, OmpR family, response regulator BasR		1089.71	389.438
1026	K14981	chvI	two-component system, OmpR family, response regulator ChvI		78.1923	70.7
1027	K14983	ciaR	two-component system, OmpR family, response regulator CiaR		712.998	154.36
1028	K07662	cpxR	two-component system, OmpR family, response regulator CpxR		1171.62	513.938
1029	K07770	cssR	two-component system, OmpR family, response regulator CssR		232.577	269.725
1030	K18987	irr	two-component system, OmpR family, response regulator Irr		11.2946	10.05
1031	K07669	mprA	two-component system, OmpR family, response regulator MprA		2.57769	95.633
1032	K07670	mtrA	two-component system, OmpR family, response regulator MtrA		53.1285	119.334
1033	K18073	parR	two-component system, OmpR family, response regulator ParR		0.892308	3.84
1034	K19610	pfeR, pirR	two-component system, OmpR family, response regulator PfeR		137.969	146.04
1035	K07660	phoP	two-component system, OmpR family, response regulator PhoP		1230.12	534.878
1036	K19082	braR, bceR	two-component system, OmpR family, response regulator protein BraR/BceR		6.41	3.4
1037	K19078	graR	two-component system, OmpR family, response regulator protein GraR		0.0384615	5.025
1038	K07671	prrA	two-component system, OmpR family, response regulator PrrA		0.923077	4.8
1039	K07666	qseB	two-component system, OmpR family, response regulator QseB		1565.52	832.278
1040	K07776	regX3	two-component system, OmpR family, response regulator RegX3		676.878	233.342
1041	K07775	resD	two-component system, OmpR family, response regulator ResD		830.115	1549.33
1042	K10697	rpaA	two-component system, OmpR family, response regulator RpaA		41.3077	5.5
1043	K11329	rpaB	two-component system, OmpR family, response regulator RpaB		64.7692	92.6
1044	K07661	rstA	two-component system, OmpR family, response regulator RstA		1083.65	397.218
1045	K10682	saeR	two-component system, OmpR family, response regulator SaeR		19.7746	38.517
1046	K07774	tctD	two-component system, OmpR family, response regulator TctD		482.303	260.145
1047	K18352	vanRAc	two-component system, OmpR family, response regulator VanR		0.230769	1.4
1048	K18344	vanRB, vanR, vanRD	two-component system, OmpR family, response regulator VanR		430.882	877.621
1049	K18349	vanRC, vanRE, vanRG	two-component system, OmpR family, response regulator VanR		2586.13	2930.67
1050	K07668	vicR	two-component system, OmpR family, response regulator VicR		1413.9	912.935
1051	K11634	yxdJ	two-component system, OmpR family, response regulator YxdJ		0.5	2.15
1052	K07772	torR	two-component system, OmpR family, torCAD operon response regulator TorR		1023.67	344.233
1053	K17061	aauR	two-component system, response regulator AauR		137.969	146.04
1054	K10943	flrC, fleR	two-component system, response regulator FlrC		147.046	150.24
1055	K15012	regA, regR, actR	two-component system, response regulator RegA		499.56	319.356
1056	K13815	rpfG	two-component system, response regulator RpfG		0.442308	2.2
1057	K07719	ycbB, glnL	two-component system, response regulator YcbB		94.1538	50.5
1058	K07720	yesN	two-component system, response regulator YesN		13505.3	17424.4
1059	K07699	spo0A	two-component system, response regulator, stage 0 sporulation protein A		4653	7103
1060	K02490	spo0F	two-component system, response regulator, stage 0 sporulation protein F		24.6538	88.75
1061	K18879	xopD	type III effector protein XopD		1.07692	1.6
1062	K03219	yscC, sctC, ssaC	type III secretion protein C		1063.72	400.153
1063	K03221	yscF, sctF, ssaG, prgI	type III secretion protein F		1059.67	379.533
1064	K03222	yscJ, sctJ, hrcJ, ssaJ	type III secretion protein J		1064.21	395.413
1065	K03223	yscL, sctL	type III secretion protein L		12.4638	28.33
1066	K04056	yscO, sctO	type III secretion protein O		8.23077	10.5
1067	K03225	yscQ, sctQ, hrcQ, ssaQ, spaO	type III secretion protein Q		1043.13	368.713
1068	K03226	yscR, sctR, hrcR, ssaR	type III secretion protein R		1063.9	398.463
1069	K03227	yscS, sctS, hrcS, ssaS	type III secretion protein S		42.7715	55.38
1070	K03228	yscT, sctT, hrcT, ssaT	type III secretion protein T		1065.82	398.613
1071	K03229	yscU, sctU, hrcU, ssaU	type III secretion protein U		1064.21	398.613
1072	K03230	yscV, sctV, hrcV, ssaV, invA	type III secretion protein V		1064.21	399.163
1073	K04058	yscW, sctW	type III secretion protein W		1039.79	364.873
1074	K04059	yscX, sctX	type III secretion protein X		8.23077	10.5
1075	K02650	pilA	type IV pilus assembly protein PilA		1602.69	2784.82
1076	K07344	trbL	type IV secretion system protein TrbL		88.5769	124.5
1077	K03194	virB1	type IV secretion system protein VirB1		63.6992	72.238
1078	K03195	virB10, lvhB10	type IV secretion system protein VirB10		314.161	366.338
1079	K03197	virB2, lvhB2	type IV secretion system protein VirB2		190.828	159.538
1080	K03198	virB3, lvhB3	type IV secretion system protein VirB3		152.622	148.2
1081	K03200	virB5, lvhB5	type IV secretion system protein VirB5		253.449	286.838
1082	K03201	virB6, lvhB6	type IV secretion system protein VirB6		1181.71	460.571
1083	K03203	virB8, lvhB8	type IV secretion system protein VirB8		98.8531	136.438
1084	K03204	virB9, lvhB9	type IV secretion system protein VirB9		305.392	361.638
1085	K11913	fha1	type VI secretion system protein		141.31	158.48
1086	K11902	impA	type VI secretion system protein ImpA		446.952	436.585
1087	K11901	impB	type VI secretion system protein ImpB		1211.11	976.941
1088	K11900	impC	type VI secretion system protein ImpC		1176.99	970.603
1089	K11895	impH, vasB	type VI secretion system protein ImpH		1185.52	979.603
1090	K11893	impJ, vasE	type VI secretion system protein ImpJ		1175.29	972.303
1091	K11892	impK, ompA, vasF, dotU	type VI secretion system protein ImpK		996.916	1013.5
1092	K11891	impL, vasK, icmF	type VI secretion system protein ImpL		1206.56	989.741
1093	K11890	impM	type VI secretion system protein ImpM		241.182	231.385
1094	K11906	vasD, lip	type VI secretion system protein VasD		563.76	572.223
1095	K11907	vasG, clpV	type VI secretion system protein VasG		1173.95	962.863
1096	K11903	hcp	type VI secretion system secreted protein Hcp		1392.93	1146.77
1097	K11904	vgrG	type VI secretion system secreted protein VgrG		2035.6	1955.63
1098	K14561	IMP4	U3 small nucleolar ribonucleoprotein protein IMP4		64.7308	36
1099	K00412	CYTB, petB	ubiquinol-cytochrome c reductase cytochrome b subunit		526.616	370.54
1100	K03891	qcrB	ubiquinol-cytochrome c reductase cytochrome b subunit		2.46154	191.2
1101	K00410	fbcH	ubiquinol-cytochrome c reductase cytochrome b/c1 subunit		21.8462	26.5
1102	K03889	qcrC	ubiquinol-cytochrome c reductase cytochrome c subunit		1.84615	99.1
1103	K00413	CYC1, CYT1, petC	ubiquinol-cytochrome c reductase cytochrome c1 subunit		503.232	341.94
1104	K03890	qcrA	ubiquinol-cytochrome c reductase iron-sulfur subunit		1.84615	99.1
1105	K14952	namH	UDP-MurNAc hydroxylase		0.461538	2.95
1106	K12962	arnE	undecaprenyl phosphate-alpha-L-ara4N flippase subunit ArnE		1091.91	387.378
1107	K12963	arnF	undecaprenyl phosphate-alpha-L-ara4N flippase subunit ArnF		1090.6	387.378
1108	K11962	urtD	urea transport system ATP-binding protein		1217.51	504.407
1109	K11963	urtE	urea transport system ATP-binding protein		1213.98	488.107
1110	K11960	urtB	urea transport system permease protein		1073.83	358.307
1111	K11961	urtC	urea transport system permease protein		1073.83	347.507
1112	K11959	urtA	urea transport system substrate-binding protein		1075.48	370.707
1113	K02118	ATPVB, ntpB, atpB	V/A-type H+/Na+-transporting ATPase subunit B		6192.98	9590.05
1114	K02119	ATPVC, ntpC, atpC	V/A-type H+/Na+-transporting ATPase subunit C		3211.8	5672.79
1115	K02120	ATPVD, ntpD, atpD	V/A-type H+/Na+-transporting ATPase subunit D		6183.44	9578.65
1116	K02121	ATPVE, ntpE, atpE	V/A-type H+/Na+-transporting ATPase subunit E		3193.36	3823.73
1117	K02122	ATPVF, ntpF, atpF	V/A-type H+/Na+-transporting ATPase subunit F		3831.68	6135.52
1118	K02107	ATPVG, ahaH, atpH	V/A-type H+/Na+-transporting ATPase subunit G/H		312.141	260.343
1119	K02123	ATPVI, ntpI, atpI	V/A-type H+/Na+-transporting ATPase subunit I		6176.91	9555.84
1120	K02124	ATPVK, ntpK, atpK	V/A-type H+/Na+-transporting ATPase subunit K		6167.37	9522.84
1121	K11028	vacA	vacuolating cytotoxin		3.92308	26
1122	K18353	vanJ	vancomycin resistance protein VanJ		0	1.6
1123	K18346	vanW	vancomycin resistance protein VanW		760.115	944.75
1124	K03863	vanB	vanillate monooxygenase ferredoxin subunit		964.636	921.916
1125	K13790	icsB, bopA	virulence protein IcsB		1021.44	343.233
1126	K06073	btuC	vitamin B12 transport system permease protein		1089.71	380.338
1127	K06858	btuF	vitamin B12 transport system substrate-binding protein		1090.83	388.378
1128	K02471	bacA	vitamin B12/bleomycin/antimicrobial peptide transport system ATP-binding/permease protein		895.481	1288.27
1129	K13480	ygeU, xdhC	xanthine dehydrogenase iron-sulfur-binding subunit		8.23077	10.5
1130	K13483	yagT	xanthine dehydrogenase YagT iron-sulfur-binding subunit		576.75	481.64
1131	K04784	irp2, HMWP2	yersiniabactin nonribosomal peptide synthetase		145.269	17.372
1132	K04786	irp1, HMWP1	yersiniabactin nonribosomal peptide/polyketide synthase		45.5008	11.138
1133	K04785	irp3, ybtU	yersiniabactin synthetase, thiazolinyl reductase component		45.5008	11.138
1134	K03217	yidC, spoIIIJ, OXA1, ccfA	YidC/Oxa1 family membrane protein insertase		12235.2	12217.8
1135	K07803	zraP	zinc resistance-associated protein		1105.86	430.371
1136	K09816	znuB	zinc transport system permease protein		7795.74	9137.75
1137	K09815	znuA	zinc transport system substrate-binding protein		9510.2	9748.97
1138	K08351	bisC	biotin/methionine sulfoxide reductase	1.-.-.-	1227.55	592.638
1139	K10680	nemA	N-ethylmaleimide reductase	1.-.-.-	1971.31	1103.89
1140	K10678	nfsA	nitroreductase	1.-.-.-	1635.8	1050.27
1141	K10679	nfnB, nfsB	nitroreductase / dihydropteridine reductase	1.-.-.- 1.5.1.34	1172.26	566.004
1142	K11147	DHRS4	dehydrogenase/reductase SDR family member 4	1.1.-.-	20.1538	25.35
1143	K08325	yqhD	NADP-dependent alcohol dehydrogenase	1.1.-.-	2547.07	2039.23
1144	K07535	badH	2-hydroxycyclohexanecarboxyl-CoA dehydrogenase	1.1.1.-	40.2308	96.9
1145	K18335	K18335	2-keto-3-deoxy-L-fuconate dehydrogenase	1.1.1.-	190.488	158.905
1146	K09019	rutE	3-hydroxypropanoate dehydrogenase	1.1.1.-	1136.66	495.005
1147	K18369	adh2	alcohol dehydrogenase	1.1.1.-	3061.12	3771.63
1148	K00100	bdhAB	butanol dehydrogenase	1.1.1.-	7921.55	10114.2
1149	K15858	ascF	CDP-3, 6-dideoxy-D-glycero-L-glycero-4-hexulose-4-reductase	1.1.1.-	1.84615	1
1150	K18347	vanH	D-specific alpha-keto acid dehydrogenase	1.1.1.-	312.615	16.05
1151	K12420	actIII, oxyJ, snoaD, aknA	ketoreductase	1.1.1.-	0	1.6
1152	K05556	actVI1, RED1	ketoreductase RED1	1.1.1.-	0.91	90.5
1153	K18602	K18602	malonic semialdehyde reductase	1.1.1.-	1	3.7
1154	K18471	ydjG	methylglyoxal reductase	1.1.1.-	2129.62	741.096
1155	K18382	adh1	NAD+-dependent secondary alcohol dehydrogenase Adh1	1.1.1.-	0.153846	24.2
1156	K02474	wbpO	UDP-N-acetyl-D-galactosamine dehydrogenase	1.1.1.-	1788.84	1617.16
1157	K18009	budC	meso-butanediol dehydrogenase / (S,S)-butanediol dehydrogenase / diacetyl reductase	1.1.1.- 1.1.1.76 1.1.1.304	154.956	39.607
1158	K03366	butA, budC	meso-butanediol dehydrogenase / (S,S)-butanediol dehydrogenase / diacetyl reductase	1.1.1.- 1.1.1.76 1.1.1.304	941.852	513.196
1159	K12405	HSD17B4	(3R)-3-hydroxyacyl-CoA dehydrogenase / 3a,7a,12a-trihydroxy-5b-cholest-24-enoyl-CoA hydratase / enoyl-CoA hydratase 2	1.1.1.- 4.2.1.107 4.2.1.119	1.61615	2.833
1160	K00001	E1.1.1.1, adh	alcohol dehydrogenase	1.1.1.1	3309.21	3627.67
1161	K13954	yiaY	alcohol dehydrogenase	1.1.1.1	1358.5	1885.63
1162	K13953	adhP	alcohol dehydrogenase, propanol-preferring	1.1.1.1	1458.65	714.195
1163	K11440	gbsB	choline dehydrogenase	1.1.1.1	5.03846	46.25
1164	K00059	fabG, OAR1	3-oxoacyl-[acyl-carrier protein] reductase	1.1.1.100	26675.9	33131.3
1165	K00060	tdh	threonine 3-dehydrogenase	1.1.1.103	1486.78	971.208
1166	K00007	dalD	D-arabinitol 4-dehydrogenase	1.1.1.11	39.2569	11.038
1167	K00064	E1.1.1.122	D-threo-aldose 1-dehydrogenase	1.1.1.122	240.772	306.418
1168	K00065	kduD	2-dehydro-3-deoxy-D-gluconate 5-dehydrogenase	1.1.1.127	723.649	379.653
1169	K08092	dlgD	3-dehydro-L-gulonate 2-dehydrogenase	1.1.1.130	174.297	90.53
1170	K00066	algD	GDP-mannose 6-dehydrogenase	1.1.1.132	250.354	212.06
1171	K00067	rfbD, rmlD	dTDP-4-dehydrorhamnose reductase	1.1.1.133	11280	12611.6
1172	K13015	wbpA	UDP-N-acetyl-D-glucosamine dehydrogenase	1.1.1.136	215.928	289.676
1173	K00008	SORD, gutB	L-iditol 2-dehydrogenase	1.1.1.14	5424.5	7474.08
1174	K00068	srlD	sorbitol-6-phosphate 2-dehydrogenase	1.1.1.140	1732.19	510.333
1175	K00074	paaH, hbd, fadB, mmgB	3-hydroxybutyryl-CoA dehydrogenase	1.1.1.157	3917.33	4084.67
1176	K00076	hdhA	7-alpha-hydroxysteroid dehydrogenase	1.1.1.159	1726.78	1804.04
1177	K00077	panE, apbA	2-dehydropantoate 2-reductase	1.1.1.169	9031.18	8061.2
1178	K00009	mtlD	mannitol-1-phosphate 5-dehydrogenase	1.1.1.17	1022.4	585.575
1179	K00010	iolG	myo-inositol 2-dehydrogenase / D-chiro-inositol 1-dehydrogenase	1.1.1.18 1.1.1.369	1277.2	1321.25
1180	K00082	ribD2	5-amino-6-(5-phosphoribosylamino)uracil reductase	1.1.1.193	115.385	180.55
1181	K00002	AKR1A1, adh	alcohol dehydrogenase (NADP+)	1.1.1.2	66.1154	44.95
1182	K00086	dhaT	1,3-propanediol dehydrogenase	1.1.1.202	36.7231	35.943
1183	K18981	udh	uronate dehydrogenase	1.1.1.203	475.392	481.44
1184	K00088	IMPDH, guaB	IMP dehydrogenase	1.1.1.205	12493.5	12988.1
1185	K08081	TR1	tropinone reductase I	1.1.1.206	45.1346	6.6
1186	K00012	UGDH, ugd	UDPglucose 6-dehydrogenase	1.1.1.22	10659.1	10669.3
1187	K00013	hisD	histidinol dehydrogenase	1.1.1.23	10099.1	11080
1188	K00014	aroE	shikimate dehydrogenase	1.1.1.25	13302.1	17246.1
1189	K00094	E1.1.1.251, gatD	galactitol-1-phosphate 5-dehydrogenase	1.1.1.251	1273.74	422.433
1190	K00015	gyaR, GOR1	glyoxylate reductase	1.1.1.26	52.1923	106.3
1191	K00096	araM, egsA	glycerol-1-phosphate dehydrogenase [NAD(P)+]	1.1.1.261	1703.78	2589.1
1192	K00097	pdxA	4-hydroxythreonine-4-phosphate dehydrogenase	1.1.1.262	4708.35	4519.81
1193	K00099	dxr	1-deoxy-D-xylulose-5-phosphate reductoisomerase	1.1.1.267	9707.63	11657.6
1194	K00016	LDH, ldh	L-lactate dehydrogenase	1.1.1.27	9517.03	8826.06
1195	K02377	TSTA3, fcl	GDP-L-fucose synthase	1.1.1.271	2715.45	3506.98
1196	K03778	ldhA	D-lactate dehydrogenase	1.1.1.28	4860.88	4805.35
1197	K15856	rmd	GDP-4-dehydro-6-deoxy-D-mannose reductase	1.1.1.281	47.8462	55
1198	K05887	ydiB	quinate/shikimate dehydrogenase	1.1.1.282	1044.44	369.233
1199	K00121	frmA, ADH5, adhC	S-(hydroxymethyl)glutathione dehydrogenase / alcohol dehydrogenase	1.1.1.284 1.1.1.1	1213.83	621.498
1200	K17818	ARD1	D-arabinitol dehydrogenase (NADP+)	1.1.1.287	11.2308	3.4
1201	K17742	SOU1	sorbose reductase	1.1.1.289	8.84615	2.5
1202	K00018	hprA	glycerate dehydrogenase	1.1.1.29	5411.16	7671.62
1203	K03473	pdxB	erythronate-4-phosphate dehydrogenase	1.1.1.290	3102.71	3353.74
1204	K19647	hgd	2-hydroxymethylglutarate dehydrogenase	1.1.1.291	8.23077	10.5
1205	K00003	hom	homoserine dehydrogenase	1.1.1.3	8595.3	11087.6
1206	K00019	E1.1.1.30, bdh	3-hydroxybutyrate dehydrogenase	1.1.1.30	446.924	359.02
1207	K14654	RIB7, arfC	2,5-diamino-6-(ribosylamino)-4(3H)-pyrimidinone 5'-phosphate reductase	1.1.1.302	90.2692	130.75
1208	K00020	mmsB, HIBADH	3-hydroxyisobutyrate dehydrogenase	1.1.1.31	2793.44	2686.89
1209	K16843	slcC	(S)-sulfolactate dehydrogenase	1.1.1.310	173.615	178.45
1210	K10219	ligC	2-hydroxy-4-carboxymuconate semialdehyde hemiacetal dehydrogenase	1.1.1.312	0.692308	5.1
1211	K15373	isfD	sulfoacetaldehyde reductase	1.1.1.313	137.077	139
1212	K19190	nboR	nicotine blue oxidoreductase	1.1.1.328	1.38462	96.7
1213	K13016	wbpB	UDP-N-acetyl-2-amino-2-deoxyglucuronate dehydrogenase	1.1.1.335	243.41	323.633
1214	K13020	wlbA, bplA	UDP-N-acetyl-2-amino-2-deoxyglucuronate dehydrogenase	1.1.1.335	11.8331	4.5
1215	K02472	wecC	UDP-N-acetyl-D-mannosaminuronic acid dehydrogenase	1.1.1.336	1985.19	1131.92
1216	K05884	comC	L-2-hydroxycarboxylate dehydrogenase (NAD+)	1.1.1.337	65.9231	47.25
1217	K16844	comC	(2R)-3-sulfolactate dehydrogenase (NADP+)	1.1.1.338	8.23077	10.5
1218	K19180	tll	dTDP-6-deoxy-L-talose 4-dehydrogenase (NAD+)	1.1.1.339	34.3462	37.35
1219	K00021	HMGCR	hydroxymethylglutaryl-CoA reductase (NADPH)	1.1.1.34	64.8846	100.8
1220	K12453	rfbS	CDP-paratose synthetase	1.1.1.342	1.84615	1
1221	K07547	bbsC	2-[hydroxy(phenyl)methyl]-succinyl-CoA dehydrogenase BbsC subunit	1.1.1.35	0.615385	0
1222	K07548	bbsD	2-[hydroxy(phenyl)methyl]-succinyl-CoA dehydrogenase BbsD subunit	1.1.1.35	0.615385	0
1223	K07516	fadN	3-hydroxyacyl-CoA dehydrogenase	1.1.1.35	750.518	353.508
1224	K01782	fadJ	3-hydroxyacyl-CoA dehydrogenase / enoyl-CoA hydratase / 3-hydroxybutyryl-CoA epimerase	1.1.1.35 4.2.1.17 5.1.2.3	1323.73	499.461
1225	K01825	fadB	3-hydroxyacyl-CoA dehydrogenase / enoyl-CoA hydratase / 3-hydroxybutyryl-CoA epimerase / enoyl-CoA isomerase	1.1.1.35 4.2.1.17 5.1.2.3 5.3.3.8	1230.68	532.578
1226	K00073	allD	ureidoglycolate dehydrogenase (NAD+)	1.1.1.350	14.0385	35.667
1227	K00023	phbB	acetoacetyl-CoA reductase	1.1.1.36	416.415	177.4
1228	K18652	ntdC	glucose-6-phosphate 3-dehydrogenase	1.1.1.361	0.5	2.15
1229	K07538	had	6-hydroxycyclohex-1-ene-1-carbonyl-CoA dehydrogenase	1.1.1.368	0.615385	0
1230	K00024	mdh	malate dehydrogenase	1.1.1.37	5693.56	5412.36
1231	K16043	iolX	scyllo-inositol 2-dehydrogenase (NAD+)	1.1.1.370	30.1538	36.9
1232	K16044	iolW	scyllo-inositol 2-dehydrogenase (NADP+)	1.1.1.371	63.1154	95.75
1233	K13873	araA	L-arabinose 1-dehydrogenase	1.1.1.376	0.294615	1.5
1234	K18337	LRA1	L-rhamnose 1-dehydrogenase	1.1.1.378 1.1.1.377 1.1.1.173	0.294615	0
1235	K00027	ME2, sfcA, maeA	malate dehydrogenase (oxaloacetate-decarboxylating)	1.1.1.38	6812.74	8263.79
1236	K08322	rspB	L-gulonate 5-dehydrogenase	1.1.1.380	1333.49	580.338
1237	K16066	ydfG	3-hydroxy acid dehydrogenase / malonic semialdehyde reductase	1.1.1.381 1.1.1.-	1412.45	565.571
1238	K13327	spnN, oleW	dTDP-3,4-didehydro-2,6-dideoxy-alpha-D-glucose 3-reductase	1.1.1.384	2.38462	0.9
1239	K19548	bacC	dihydroanticapsin dehydrogenase	1.1.1.385	8.73077	11.65
1240	K15869	baiA	3alpha-hydroxy bile acid-CoA-ester 3-dehydrogenase	1.1.1.395	4.15385	0.4
1241	K11337	bchC	bacteriochlorophyllide a dehydrogenase	1.1.1.396	9.53846	0.6
1242	K00004	BDH, butB	(R,R)-butanediol dehydrogenase / meso-butanediol dehydrogenase / diacetyl reductase	1.1.1.4 1.1.1.- 1.1.1.303	88.0308	89.344
1243	K00029	E1.1.1.40, maeB	malate dehydrogenase (oxaloacetate-decarboxylating)(NADP+)	1.1.1.40	4201.71	4073.72
1244	K05352	tarJ	ribitol-5-phosphate 2-dehydrogenase (NADP+)	1.1.1.405	73.1669	47.332
1245	K00030	IDH3	isocitrate dehydrogenase (NAD+)	1.1.1.41	719.424	683.683
1246	K00031	IDH1, IDH2, icd	isocitrate dehydrogenase	1.1.1.42	9124.02	9476.13
1247	K00032	E1.1.1.43	phosphogluconate 2-dehydrogenase	1.1.1.43	138.264	146.04
1248	K00033	PGD, gnd, gntZ	6-phosphogluconate dehydrogenase	1.1.1.44 1.1.1.343	5307.71	3643.98
1249	K00034	gdh	glucose 1-dehydrogenase	1.1.1.47	398.431	76.463
1250	K00035	gal	D-galactose 1-dehydrogenase	1.1.1.48	2.57692	4
1251	K00036	G6PD, zwf	glucose-6-phosphate 1-dehydrogenase	1.1.1.49 1.1.1.363	5280.03	3130.33
1252	K05296	E1.1.1.51	3(or 17)beta-hydroxysteroid dehydrogenase	1.1.1.51	2.15385	3.9
1253	K00038	E1.1.1.53	3alpha(or 20beta)-hydroxysteroid dehydrogenase	1.1.1.53	140	248.3
1254	K00039	rbtD	ribitol 2-dehydrogenase	1.1.1.56	37.2569	14.238
1255	K00040	uxuB	fructuronate reductase	1.1.1.57	2893.39	2474.03
1256	K00041	uxaB	tagaturonate reductase	1.1.1.58	3533.08	2299.58
1257	K00005	gldA	glycerol dehydrogenase	1.1.1.6	4472.09	3446.07
1258	K00042	garR, glxR	2-hydroxy-3-oxopropionate reductase	1.1.1.60	2791.69	1972.49
1259	K18120	4hbD, abfH	4-hydroxybutyrate dehydrogenase	1.1.1.61	177.384	158.433
1260	K00043	gbd	4-hydroxybutyrate dehydrogenase	1.1.1.61	0	4.3
1261	K08318	yihU	4-hydroxybutyrate dehydrogenase / sulfolactaldehyde 3-reductase	1.1.1.61 1.1.1.373	29	36.3
1262	K05275	E1.1.1.65	pyridoxine 4-dehydrogenase	1.1.1.65	1.37154	1.6
1263	K00045	E1.1.1.67, mtlK	mannitol 2-dehydrogenase	1.1.1.67	289.554	153.86
1264	K00048	fucO	lactaldehyde reductase	1.1.1.77	7407.43	6817.85
1265	K18121	GLYR	glyoxylate/succinic semialdehyde reductase	1.1.1.79 1.1.1.-	22.6154	56.633
1266	K12972	ghrA	glyoxylate/hydroxypyruvate reductase	1.1.1.79 1.1.1.81	1588.27	645.538
1267	K00090	ghrB	glyoxylate/hydroxypyruvate/2-ketogluconate reductase	1.1.1.79 1.1.1.81 1.1.1.215	1236.92	543.428
1268	K00050	ttuD	hydroxypyruvate reductase	1.1.1.81	680.842	651.823
1269	K00052	leuB, IMDH	3-isopropylmalate dehydrogenase	1.1.1.85	9960.11	11223.3
1270	K00053	ilvC	ketol-acid reductoisomerase	1.1.1.86	10770.7	11395.3
1271	K10978	aksF	methanogen homoisocitrate dehydrogenase	1.1.1.87 1.1.1.-	64.7308	36
1272	K00054	mvaA	hydroxymethylglutaryl-CoA reductase	1.1.1.88	969.998	220.168
1273	K05351	E1.1.1.9	D-xylulose reductase	1.1.1.9	35.16	70.442
1274	K00055	E1.1.1.90	aryl-alcohol dehydrogenase	1.1.1.90	183.808	199.488
1275	K07246	ttuC, dmlA	tartrate dehydrogenase/decarboxylase / D-malate dehydrogenase	1.1.1.93 4.1.1.73 1.1.1.83	1850.86	834.088
1276	K00057	gpsA	glycerol-3-phosphate dehydrogenase (NAD(P)+)	1.1.1.94	10952.7	11775.4
1277	K00058	serA, PHGDH	D-3-phosphoglycerate dehydrogenase / 2-oxoglutarate reductase	1.1.1.95 1.1.1.399	15107.8	15967
1278	K00101	lldD	L-lactate dehydrogenase (cytochrome)	1.1.2.3	1597.57	812.518
1279	K00102	LDHD, dld	D-lactate dehydrogenase (cytochrome)	1.1.2.4	680.795	299.25
1280	K00114	exaA	alcohol dehydrogenase (cytochrome c)	1.1.2.8	226.391	72.3
1281	K00104	glcD	glycolate oxidase	1.1.3.15	1399.11	1786.88
1282	K00105	E1.1.3.21	alpha-glycerophosphate oxidase	1.1.3.21	328.3	17.582
1283	K16422	hmo, nocN	4-hydroxymandelate oxidase	1.1.3.46	2.03923	27.333
1284	K16873	hmfH	5-(hydroxymethyl)furfural/furfural oxidase	1.1.3.47 1.1.3.-	140.897	144.5
1285	K03333	choD	cholesterol oxidase	1.1.3.6	4.52615	261.683
1286	K00103	GULO	L-gulonolactone oxidase	1.1.3.8	0.923077	68.7
1287	K04618	GAOA	galactose oxidase	1.1.3.9	0.769231	4.6
1288	K03777	dld	D-lactate dehydrogenase (quinone)	1.1.5.12	1252.92	565.038
1289	K15736	lhgO	(S)-2-hydroxyglutarate dehydrogenase	1.1.5.13	67.8854	141.605
1290	K00117	gcd	quinoprotein glucose dehydrogenase	1.1.5.2	1422.8	712.045
1291	K00111	glpA, glpD	glycerol-3-phosphate dehydrogenase	1.1.5.3	6719.4	5810.74
1292	K00112	glpB	glycerol-3-phosphate dehydrogenase subunit B	1.1.5.3	1221.07	562.421
1293	K00116	mqo	malate dehydrogenase (quinone)	1.1.5.4	1425.97	818.84
1294	K05358	quiA	quinate dehydrogenase (quinone)	1.1.5.8	352.65	315.15
1295	K00108	betA, CHDH	choline dehydrogenase	1.1.99.1	583.196	511.75
1296	K08261	E1.1.99.21	D-sorbitol dehydrogenase (acceptor)	1.1.99.21	0.294615	0
1297	K06151	E1.1.99.3A	gluconate 2-dehydrogenase alpha chain	1.1.99.3	417.995	186.945
1298	K06152	E1.1.99.3G	gluconate 2-dehydrogenase gamma chain	1.1.99.3	416.918	178.495
1299	K15054	mdlB	(S)-mandelate dehydrogenase	1.1.99.31	2.44846	3.9
1300	K03886	MQCRA, qcrA, bfcA, petC	menaquinol-cytochrome c reductase iron-sulfur subunit	1.10.2.-	21.1154	79.85
1301	K02703	psbA	photosystem II P680 reaction center D1 protein	1.10.3.9	0.615385	41.8
1302	K02706	psbD	photosystem II P680 reaction center D2 protein	1.10.3.9	0.307692	20.9
1303	K03386	PRDX2_4, ahpC	peroxiredoxin (alkyl hydroperoxide reductase subunit C)	1.11.1.15	6764.18	6577.76
1304	K03782	katG	catalase-peroxidase	1.11.1.21	1178.6	609.438
1305	K03781	katE, CAT, catB, srpA	catalase	1.11.1.6	2175.33	3161.79
1306	K00432	gpx, btuE, bsaA	glutathione peroxidase	1.11.1.9	4524.16	3882.5
1307	K00440	frhA	coenzyme F420 hydrogenase subunit alpha	1.12.98.1	64.7308	36
1308	K00441	frhB	coenzyme F420 hydrogenase subunit beta	1.12.98.1	162.692	138.15
1309	K00443	frhG	coenzyme F420 hydrogenase subunit gamma	1.12.98.1	64.7308	36
1310	K13942	hmd	5,10-methenyltetrahydromethanopterin hydrogenase	1.12.98.2	62.2308	28.9
1311	K14126	mvhA, vhuA, vhcA	F420-non-reducing hydrogenase large subunit	1.12.99.- 1.8.98.5	64.8846	66.15
1312	K14128	mvhG, vhuG, vhcG	F420-non-reducing hydrogenase small subunit	1.12.99.- 1.8.98.5	64.8846	66.15
1313	K14127	mvhD, vhuD, vhcD	F420-non-reducing hydrogenase iron-sulfur subunit	1.12.99.- 1.8.98.5 1.8.98.6	67.2308	41.25
1314	K06281	hyaB, hybC	hydrogenase large subunit	1.12.99.6	2693.79	1355.44
1315	K06282	hyaA, hybO	hydrogenase small subunit	1.12.99.6	2698.38	1353.14
1316	K15777	DOPA	4,5-DOPA dioxygenase extradiol	1.13.11.-	1537.18	866.328
1317	K03381	catA	catechol 1,2-dioxygenase	1.13.11.1	325.712	402.878
1318	K00453	TDO2, kynA	tryptophan 2,3-dioxygenase	1.13.11.11	284.194	431.307
1319	K00455	hpaD, hpcB	3,4-dihydroxyphenylacetate 2,3-dioxygenase	1.13.11.15	173.642	151.138
1320	K05713	mhpB	2,3-dihydroxyphenylpropionate 1,2-dioxygenase	1.13.11.16	22.9231	28.8
1321	K07104	catE	catechol 2,3-dioxygenase	1.13.11.2	370.921	100.692
1322	K00446	dmpB, xylE	catechol 2,3-dioxygenase	1.13.11.2	7.49923	7.8
1323	K16049	hsaC	3,4-dihydroxy-9,10-secoandrosta-1,3,5(10)-triene-9,17-dione 4,5-dioxygenase	1.13.11.25	0.923077	68.7
1324	K00457	HPD, hppD	4-hydroxyphenylpyruvate dioxygenase	1.13.11.27	688.715	622.168
1325	K00448	pcaG	protocatechuate 3,4-dioxygenase, alpha subunit	1.13.11.3	242.713	315.945
1326	K00449	pcaH	protocatechuate 3,4-dioxygenase, beta subunit	1.13.11.3	241.328	313.345
1327	K04098	chqB	hydroxyquinol 1,2-dioxygenase	1.13.11.37	142.282	147.1
1328	K00450	E1.13.11.4	gentisate 1,2-dioxygenase	1.13.11.4	121.41	44.388
1329	K05913	E1.13.11.41	2,4'-dihydroxyacetophenone dioxygenase	1.13.11.41	137.077	139
1330	K00451	HGD, hmgA	homogentisate 1,2-dioxygenase	1.13.11.5	284.783	419.523
1331	K08967	mtnD, mtnZ, ADI1	1,2-dihydroxy-3-keto-5-methylthiopentene dioxygenase	1.13.11.53 1.13.11.54	182.105	265.795
1332	K04099	desB, galA	gallate dioxygenase	1.13.11.57	2.29462	0
1333	K00452	HAAO	3-hydroxyanthranilate 3,4-dioxygenase	1.13.11.6	0.903846	4.6
1334	K04719	bluB	5,6-dimethylbenzimidazole synthase	1.13.11.79	144.879	260.74
1335	K04100	ligA	protocatechuate 4,5-dioxygenase, alpha chain	1.13.11.8	0.692308	5.1
1336	K04101	ligB	protocatechuate 4,5-dioxygenase, beta chain	1.13.11.8	0.692308	5.1
1337	K16427	dpgC	(3,5-dihydroxyphenyl)acetyl-CoA 1,2-dioxygenase	1.13.11.80	2.15385	3.9
1338	K18028	nicX	2,5-dihydroxypyridine 5,6-dioxygenase	1.13.11.9	2.41769	29.807
1339	K00459	ncd2, npd	nitronate monooxygenase	1.13.12.16	1213.87	760.426
1340	K00466	iaaM	tryptophan 2-monooxygenase	1.13.12.3	139.2	157.84
1341	K00467	E1.13.12.4	lactate 2-monooxygenase	1.13.12.4	0.5	0.9
1342	K00469	MIOX	inositol oxygenase	1.13.99.1	1.30769	3.2
1343	K11785	mqnD	1,4-dihydroxy-6-naphthoate synthase	1.14.-.-	296.923	918.5
1344	K00493	XANG	xanthocillin biosynthesis cytochrome P450 monooxygenase	1.14.-.-	0.461538	2.4
1345	K06912	tfdA	alpha-ketoglutarate-dependent 2,4-dichlorophenoxyacetate dioxygenase	1.14.11.-	20.4615	36.7
1346	K12979	lpxO	beta-hydroxylase	1.14.11.-	470.138	278.692
1347	K00471	E1.14.11.1	gamma-butyrobetaine dioxygenase	1.14.11.1	0.892308	3.84
1348	K00476	ASPH	aspartate beta-hydroxylase	1.14.11.16	0	0.167
1349	K03119	tauD	taurine dioxygenase	1.14.11.17	2208.07	1436.16
1350	K00477	PHYH	phytanoyl-CoA hydroxylase	1.14.11.18	283.128	58.4
1351	K00472	P4HA	prolyl 4-hydroxylase	1.14.11.2	3.37154	11.5
1352	K10674	ectD	ectoine hydroxylase	1.14.11.55	3.84615	97.6
1353	K15737	csiD	glutarate dioxygenase	1.14.11.64	57.0392	35.138
1354	K05599	antA	anthranilate 1,2-dioxygenase (deaminating, decarboxylating) large subunit	1.14.12.1	137.969	142.84
1355	K05600	antB	anthranilate 1,2-dioxygenase (deaminating, decarboxylating) small subunit	1.14.12.1	137.969	142.84
1356	K16319	andAc	anthranilate 1,2-dioxygenase large subunit	1.14.12.1	0.589231	0
1357	K16320	andAd	anthranilate 1,2-dioxygenase small subunit	1.14.12.1	0.589231	0
1358	K05549	benA-xylX	benzoate/toluate 1,2-dioxygenase subunit alpha	1.14.12.10 1.14.12.-	317.167	292.438
1359	K05550	benB-xylY	benzoate/toluate 1,2-dioxygenase subunit beta	1.14.12.10 1.14.12.-	180.09	153.438
1360	K05708	hcaE, hcaA1	3-phenylpropionate/trans-cinnamate dioxygenase subunit alpha	1.14.12.19	20.7692	24.9
1361	K05709	hcaF, hcaA2	3-phenylpropionate/trans-cinnamate dioxygenase subunit beta	1.14.12.19	20.7692	24.9
1362	K18068	pht3	phthalate 4,5-dioxygenase	1.14.12.7	0.294615	0
1363	K03185	ubiH	2-octaprenyl-6-methoxyphenol hydroxylase	1.14.13.-	1593.09	723.378
1364	K02294	crtR	beta-carotene hydroxylase	1.14.13.-	0.307692	20.9
1365	K00480	E1.14.13.1	salicylate hydroxylase	1.14.13.1	182.167	234.838
1366	K14733	limB	limonene 1,2-monooxygenase	1.14.13.107	5.84615	11.8
1367	K16839	hpxO	FAD-dependent urate hydroxylase	1.14.13.113	39.6546	13.738
1368	K14974	nicC	6-hydroxynicotinate 3-monooxygenase	1.14.13.114	1.18692	4.007
1369	K05712	mhpA	3-(3-hydroxy-phenyl)propionate hydroxylase	1.14.13.127	41.1015	166.6
1370	K18277	tmm	trimethylamine monooxygenase	1.14.13.148	137.077	139
1371	K02609	paaA	ring-1,2-phenylacetyl-CoA epoxidase subunit PaaA	1.14.13.149	256.859	392.605
1372	K02611	paaC	ring-1,2-phenylacetyl-CoA epoxidase subunit PaaC	1.14.13.149	249.475	439.605
1373	K18242	nagG	salicylate 5-hydroxylase large subunit	1.14.13.172	0.692308	0.8
1374	K18243	nagH	salicylate 5-hydroxylase small subunit	1.14.13.172	0.692308	0.8
1375	K00481	pobA	p-hydroxybenzoate 3-monooxygenase	1.14.13.2	190.777	291.645
1376	K10676	tfdB	2,4-dichlorophenol 6-monooxygenase	1.14.13.20	0.769231	4.6
1377	K15972	tcmG, elmG	tetracenomycin A2 monooxygenase-dioxygenase	1.14.13.200	0	1.6
1378	K15511	boxA	benzoyl-CoA 2,3-epoxidase subunit A	1.14.13.208	0.294615	0
1379	K15512	boxB	benzoyl-CoA 2,3-epoxidase subunit B	1.14.13.208	3.75692	5.733
1380	K03379	chnB	cyclohexanone monooxygenase	1.14.13.22	78.6023	141.3
1381	K18800	ubiI	2-polyprenylphenol 6-hydroxylase	1.14.13.240	1228.75	531.478
1382	K16243	dmpL, poxB, tomA1	phenol/toluene 2-monooxygenase (NADH) P1/A1	1.14.13.244 1.14.13.243	5.37154	2.6
1383	K16244	dmpM, poxC, tomA2	phenol/toluene 2-monooxygenase (NADH) P2/A2	1.14.13.244 1.14.13.243	5.37154	2.6
1384	K16242	dmpN, poxD, tomA3	phenol/toluene 2-monooxygenase (NADH) P3/A3	1.14.13.244 1.14.13.243	5.37154	2.6
1385	K16245	dmpO, poxE, tomA4	phenol/toluene 2-monooxygenase (NADH) P4/A4	1.14.13.244 1.14.13.243	5.37154	2.6
1386	K16246	dmpP, poxF, tomA5	phenol/toluene 2-monooxygenase (NADH) P5/A5	1.14.13.244 1.14.13.243	5.37154	2.6
1387	K09461	E1.14.13.40	anthraniloyl-CoA monooxygenase	1.14.13.40	62.8208	70.633
1388	K03897	iucD	lysine N6-hydroxylase	1.14.13.59	1.61538	18.834
1389	K03380	E1.14.13.7	phenol 2-monooxygenase (NADPH)	1.14.13.7	139.218	145.2
1390	K04035	E1.14.13.81, acsF, chlE	magnesium-protoporphyrin IX monomethyl ester (oxidative) cyclase	1.14.13.81	0.307692	20.9
1391	K03862	vanA	vanillate monooxygenase	1.14.13.82	604.546	586.178
1392	K02229	cobG	precorrin-3B synthase	1.14.13.83	142.572	249.24
1393	K14520	hapE	4-hydroxyacetophenone monooxygenase	1.14.13.84	68.3077	53.2
1394	K00486	KMO	kynurenine 3-monooxygenase	1.14.13.9	0.442308	4.6
1395	K15246	tftD	chlorophenol-4-monooxygenase component 2	1.14.14.-	0.294615	0
1396	K14338	cypD_E, CYP102A2_3	cytochrome P450 / NADPH-cytochrome P450 reductase	1.14.14.1 1.6.2.4	10.8462	18
1397	K16047	hsaA	3-hydroxy-9,10-secoandrosta-1,3,5(10)-triene-9,17-dione monooxygenase	1.14.14.12	4.76923	100.8
1398	K05917	CYP51	sterol 14alpha-demethylase	1.14.14.154 1.14.15.36	0.461538	2.4
1399	K00510	HMOX1	heme oxygenase 1	1.14.14.18	3.12846	28.234
1400	K17228	sfnG	dimethylsulfone monooxygenase	1.14.14.35	146.431	268.44
1401	K16593	bioI, CYP107H	pimeloyl-[acyl-carrier protein] synthase	1.14.14.46	0.5	2.15
1402	K00491	nos	nitric-oxide synthase, bacterial	1.14.14.47	11.6154	155.175
1403	K04091	ssuD	alkanesulfonate monooxygenase	1.14.14.5	3613.78	2397.56
1404	K00483	hpaB	4-hydroxyphenylacetate 3-monooxygenase	1.14.14.9	74.5262	69.655
1405	K15746	crtZ	beta-carotene 3-hydroxylase	1.14.15.24	145.141	148.6
1406	K16046	CYP142	cholest-4-en-3-one 26-monooxygenase	1.14.15.28	0.461538	2.4
1407	K15981	CYP125A	cholest-4-en-3-one 26-monooxygenase	1.14.15.29	1.84615	75.1
1408	K00496	alkB1_2, alkM	alkane 1-monooxygenase	1.14.15.3	7.12308	45.04
1409	K15982	kshA	3-ketosteroid 9alpha-monooxygenase subunit A	1.14.15.30	2.30769	75.9
1410	K15983	kshB	3-ketosteroid 9alpha-monooxygenase subunit B	1.14.15.30	3.07692	72.6
1411	K15907	ptlI, CYP183A	pentalenene oxygenase	1.14.15.32	0	1.6
1412	K00499	CMO	choline monooxygenase	1.14.15.7	361.814	152.2
1413	K00500	phhA, PAH	phenylalanine-4-hydroxylase	1.14.16.1	295.745	71.34
1414	K00505	TYR	tyrosinase	1.14.18.1	3.98692	0
1415	K10944	pmoA-amoA	methane/ammonia monooxygenase subunit A	1.14.18.3 1.14.99.39	1	3.7
1416	K00507	SCD, desC	stearoyl-CoA desaturase (Delta-9 desaturase)	1.14.19.1	314.43	332.816
1417	K03921	FAB2, SSI2, desA1	acyl-[acyl-carrier-protein] desaturase	1.14.19.2 1.14.19.11 1.14.19.26	0.615385	26.6
1418	K10255	FAD6, desA	acyl-lipid omega-6 desaturase (Delta-12 desaturase)	1.14.19.23 1.14.19.45	232.327	49.825
1419	K00508	E1.14.19.3	linoleoyl-CoA desaturase	1.14.19.3	6.84615	42.834
1420	K14266	prnA, rebH, ktzQ	tryptophan 7-halogenase	1.14.19.9	19.3262	26.5
1421	K10210	crtP	diapolycopene oxygenase	1.14.99.44	0.0384615	5.025
1422	K09018	rutA	pyrimidine oxygenase	1.14.99.46	1199.17	497.771
1423	K07145	isdG, isdI	heme oxygenase (staphylobilin-producing)	1.14.99.48	12.0769	21.575
1424	K18912	egtB	gamma-glutamyl hercynylcysteine S-oxide synthase	1.14.99.50	4	102.15
1425	K07215	pigA, hemO	heme oxygenase (biliverdin-IX-beta and delta-forming)	1.14.99.58	4.73846	13.84
1426	K06134	COQ7	3-demethoxyubiquinol 3-hydroxylase	1.14.99.60	498.693	315.44
1427	K03184	ubiF	3-demethoxyubiquinol 3-hydroxylase	1.14.99.60	1090.38	383.538
1428	K04565	SOD1	superoxide dismutase, Cu-Zn family	1.15.1.1	2030.65	1432.85
1429	K04564	SOD2	superoxide dismutase, Fe-Mn family	1.15.1.1	6046.49	5171.56
1430	K05368	fre, ubiB	aquacobalamin reductase / NAD(P)H-flavin reductase	1.16.1.3 1.5.1.41	1089.94	381.338
1431	K03594	bfr	bacterioferritin	1.16.3.1	4192.27	3385.32
1432	K19054	FXN	frataxin	1.16.3.1	2.15385	3.9
1433	K13786	cobR	cob(II)yrinic acid a,c-diamide reductase	1.16.8.-	1.07692	1.6
1434	K12452	ascC, ddhC, rfbH	CDP-4-dehydro-6-deoxyglucose reductase, E1	1.17.1.1	271.431	236.203
1435	K00523	ascD, ddhD, rfbI	CDP-4-dehydro-6-deoxyglucose reductase, E3	1.17.1.1	460.661	329.94
1436	K05299	fdhA	formate dehydrogenase (NADP+) alpha subunit	1.17.1.10	22.6662	21
1437	K15022	fdhB	formate dehydrogenase (NADP+) beta subunit	1.17.1.10	45.0769	75.9
1438	K13479	ygeT, xdhB	xanthine dehydrogenase FAD-binding subunit	1.17.1.4	696.515	1029.33
1439	K13482	xdhB	xanthine dehydrogenase large subunit	1.17.1.4	287.892	79.94
1440	K00087	ygeS, xdhA	xanthine dehydrogenase molybdenum-binding subunit	1.17.1.4	769.054	1097.13
1441	K13481	xdhA	xanthine dehydrogenase small subunit	1.17.1.4	295.815	76.14
1442	K11177	yagR	xanthine dehydrogenase YagR molybdenum-binding subunit	1.17.1.4	577.827	486.44
1443	K11178	yagS	xanthine dehydrogenase YagS FAD-binding subunit	1.17.1.4	577.827	494.04
1444	K00215	dapB	4-hydroxy-tetrahydrodipicolinate reductase	1.17.1.8	11107.5	12373
1445	K00122	FDH	formate dehydrogenase	1.17.1.9	12.2815	9.8
1446	K00123	fdoG, fdhF, fdwA	formate dehydrogenase major subunit	1.17.1.9	3689.9	3063.84
1447	K00126	fdsD	formate dehydrogenase subunit delta	1.17.1.9	3.52538	10.2
1448	K18029	nicA	nicotinate dehydrogenase subunit A	1.17.2.1	2.95615	6.574
1449	K18030	nicB	nicotinate dehydrogenase subunit B	1.17.2.1	2.95615	6.407
1450	K00525	E1.17.4.1A, nrdA, nrdE	ribonucleoside-diphosphate reductase alpha chain	1.17.4.1	8930.65	8257.83
1451	K00526	E1.17.4.1B, nrdB, nrdF	ribonucleoside-diphosphate reductase beta chain	1.17.4.1	5487.57	3132.21
1452	K00527	rtpR	ribonucleoside-triphosphate reductase (thioredoxin)	1.17.4.2	13128	14584.6
1453	K08348	fdnG	formate dehydrogenase-N, alpha subunit	1.17.5.3	2177.72	783.442
1454	K03526	gcpE, ispG	(E)-4-hydroxy-3-methylbut-2-enyl-diphosphate synthase	1.17.7.1 1.17.7.3	9707.73	11656.2
1455	K03527	ispH, lytB	4-hydroxy-3-methylbut-2-en-1-yl diphosphate reductase	1.17.7.4	10487.3	12338.8
1456	K05797	pchF	4-cresol dehydrogenase (hydroxylating) flavoprotein subunit	1.17.9.1	7.44846	0.2
1457	K00125	fdhB	formate dehydrogenase (coenzyme F420) beta subunit	1.17.98.3 1.8.98.6	67.2308	79.6
1458	K18249	andAa	anthranilate 1,2-dioxygenase ferredoxin reductase component	1.18.1.-	0.294615	0
1459	K11311	antC	anthranilate 1,2-dioxygenase reductase component	1.18.1.-	137.969	142.84
1460	K05784	benC-xylZ	benzoate/toluate 1,2-dioxygenase reductase component	1.18.1.-	317.167	292.438
1461	K18069	pht2	phthalate 4,5-dioxygenase reductase component	1.18.1.-	0.294615	0
1462	K05297	rubB, alkT	rubredoxin---NAD+ reductase	1.18.1.1	882.738	536.54
1463	K02641	petH	ferredoxin--NADP+ reductase	1.18.1.2	0.307692	20.9
1464	K00528	fpr	ferredoxin/flavodoxin---NADP+ reductase	1.18.1.2 1.19.1.1	8157.17	9157.01
1465	K00529	hcaD	3-phenylpropionate/trans-cinnamate dioxygenase ferredoxin reductase component	1.18.1.3	271.34	402.945
1466	K14581	nahAa, nagAa, ndoR, nbzAa, dntAa	naphthalene 1,2-dioxygenase ferredoxin reductase component	1.18.1.7	2.84615	4.7
1467	K02586	nifD	nitrogenase molybdenum-iron protein alpha chain	1.18.6.1	173.227	282.418
1468	K02591	nifK	nitrogenase molybdenum-iron protein beta chain	1.18.6.1	51.4962	44.018
1469	K00138	aldB	aldehyde dehydrogenase	1.2.1.-	415.752	566.403
1470	K15786	doeC	aspartate-semialdehyde dehydrogenase	1.2.1.-	0.294615	0
1471	K04073	mhpF	acetaldehyde dehydrogenase	1.2.1.10	159.679	259.2
1472	K00132	E1.2.1.10	acetaldehyde dehydrogenase (acetylating)	1.2.1.10	44.82	20.85
1473	K04072	adhE	acetaldehyde dehydrogenase / alcohol dehydrogenase	1.2.1.10 1.1.1.1	6255.43	5622.54
1474	K05829	lysY, argC	LysW-gamma-L-alpha-aminoadipyl-6-phosphate/LysW-L-glutamyl-5-phosphate reductase	1.2.1.103 1.2.1.-	1	3.7
1475	K00133	asd	aspartate-semialdehyde dehydrogenase	1.2.1.11	10720.2	11988.5
1476	K00134	GAPDH, gapA	glyceraldehyde 3-phosphate dehydrogenase	1.2.1.12	12479.7	12879.2
1477	K08324	sad	succinate-semialdehyde dehydrogenase	1.2.1.16 1.2.1.24	1218.45	525.311
1478	K00135	gabD	succinate-semialdehyde dehydrogenase / glutarate-semialdehyde dehydrogenase	1.2.1.16 1.2.1.79 1.2.1.20	2934.61	1913.08
1479	K00140	mmsA, iolA, ALDH6A1	malonate-semialdehyde dehydrogenase (acetylating) / methylmalonate-semialdehyde dehydrogenase	1.2.1.18 1.2.1.27	825.433	921.725
1480	K00137	prr	aminobutyraldehyde dehydrogenase	1.2.1.19	1079.25	384.205
1481	K19266	E1.2.1.22	lactaldehyde dehydrogenase	1.2.1.22	64.7308	36
1482	K07248	aldA	lactaldehyde dehydrogenase / glycolaldehyde dehydrogenase	1.2.1.22 1.2.1.21	1497.27	803.145
1483	K13877	aldH	2,5-dioxopentanoate dehydrogenase	1.2.1.26	0.294615	0
1484	K00141	xylC	benzaldehyde dehydrogenase (NAD)	1.2.1.28	312.988	382.838
1485	K00128	ALDH	aldehyde dehydrogenase (NAD+)	1.2.1.3	5518.37	5698.96
1486	K10217	dmpC, xylG, praB	aminomuconate-semialdehyde/2-hydroxymuconate-6-semialdehyde dehydrogenase	1.2.1.32 1.2.1.85	1.19846	5.6
1487	K00145	argC	N-acetyl-gamma-glutamyl-phosphate reductase	1.2.1.38	9822.24	10693.6
1488	K00146	feaB	phenylacetaldehyde dehydrogenase	1.2.1.39	211.732	232.443
1489	K14519	aldH	NADP-dependent aldehyde dehydrogenase	1.2.1.4	600.232	758.585
1490	K00147	proA	glutamate-5-semialdehyde dehydrogenase	1.2.1.41	10286.2	11004.9
1491	K00148	fdhA	glutathione-independent formaldehyde dehydrogenase	1.2.1.46	140.148	245.49
1492	K12254	kauB	4-guanidinobutyraldehyde dehydrogenase / NAD-dependent aldehyde dehydrogenase	1.2.1.54 1.2.1.-	335.956	341.64
1493	K00150	gap2	glyceraldehyde-3-phosphate dehydrogenase (NAD(P))	1.2.1.59	66.1923	125.4
1494	K00151	hpaE, hpcC	5-carboxymethyl-2-hydroxymuconic-semialdehyde dehydrogenase	1.2.1.60	176.949	163.705
1495	K02492	hemA	glutamyl-tRNA reductase	1.2.1.70	3633.81	4120.94
1496	K06447	astD	succinylglutamic semialdehyde dehydrogenase	1.2.1.71	1316	594.416
1497	K03472	epd	D-erythrose 4-phosphate dehydrogenase	1.2.1.72	1227.68	526.378
1498	K18119	sucD	succinate-semialdehyde dehydrogenase	1.2.1.76	80.73	81.633
1499	K00130	betB, gbsA	betaine-aldehyde dehydrogenase	1.2.1.8	632.105	620.798
1500	K13922	pduP	propionaldehyde dehydrogenase	1.2.1.87	439.977	850.813
1501	K00294	E1.2.1.88	1-pyrroline-5-carboxylate dehydrogenase	1.2.1.88	271.131	447.736
1502	K00131	gapN	glyceraldehyde-3-phosphate dehydrogenase (NADP+)	1.2.1.9	559.897	284.263
1503	K09472	puuC, aldH	4-(gamma-glutamylamino)butanal dehydrogenase	1.2.1.99	1338.75	589.654
1504	K00158	E1.2.3.3, poxL	pyruvate oxidase	1.2.3.3	369.582	241.253
1505	K00163	aceE	pyruvate dehydrogenase E1 component	1.2.4.1	1843.79	1188.95
1506	K00161	PDHA, pdhA	pyruvate dehydrogenase E1 component alpha subunit	1.2.4.1	1133.28	1059.72
1507	K00162	PDHB, pdhB	pyruvate dehydrogenase E1 component beta subunit	1.2.4.1	1082.81	1031.39
1508	K00164	OGDH, sucA	2-oxoglutarate dehydrogenase E1 component	1.2.4.2	1709.39	990.17
1509	K11381	bkdA	2-oxoisovalerate dehydrogenase E1 component	1.2.4.4	1172.55	1193.52
1510	K00166	BCKDHA, bkdA1	2-oxoisovalerate dehydrogenase E1 component alpha subunit	1.2.4.4	63.9831	163.731
1511	K00167	BCKDHB, bkdA2	2-oxoisovalerate dehydrogenase E1 component beta subunit	1.2.4.4	63.7515	166.698
1512	K00156	poxB	pyruvate dehydrogenase (quinone)	1.2.5.1	2153.66	1155.22
1513	K00169	porA	pyruvate ferredoxin oxidoreductase alpha subunit	1.2.7.1	264.388	1437.95
1514	K00170	porB	pyruvate ferredoxin oxidoreductase beta subunit	1.2.7.1	597.003	1922.25
1515	K00171	porD	pyruvate ferredoxin oxidoreductase delta subunit	1.2.7.1	193.772	1283.55
1516	K00172	porG	pyruvate ferredoxin oxidoreductase gamma subunit	1.2.7.1	671.003	3043.05
1517	K03737	por, nifJ	pyruvate-ferredoxin/flavodoxin oxidoreductase	1.2.7.1 1.2.7.-	8431.09	10681
1518	K00200	fwdA, fmdA	formylmethanofuran dehydrogenase subunit A	1.2.7.12	65.32	72.5
1519	K00201	fwdB, fmdB	formylmethanofuran dehydrogenase subunit B	1.2.7.12	65.32	109
1520	K00202	fwdC, fmdC	formylmethanofuran dehydrogenase subunit C	1.2.7.12	67.82	79.6
1521	K00203	fwdD, fmdD	formylmethanofuran dehydrogenase subunit D	1.2.7.12	64.7308	72.5
1522	K11261	fwdE, fmdE	formylmethanofuran dehydrogenase subunit E	1.2.7.12	186.064	256.033
1523	K00176	korD, oorD	2-oxoglutarate ferredoxin oxidoreductase subunit delta	1.2.7.3	3138.82	4201.06
1524	K00177	korC, oorC	2-oxoglutarate ferredoxin oxidoreductase subunit gamma	1.2.7.3	3189.01	4210.48
1525	K00174	korA, oorA, oforA	2-oxoglutarate/2-oxoacid ferredoxin oxidoreductase subunit alpha	1.2.7.3 1.2.7.11	5930.62	8530.06
1526	K00175	korB, oorB, oforB	2-oxoglutarate/2-oxoacid ferredoxin oxidoreductase subunit beta	1.2.7.3 1.2.7.11	5927	8527.1
1527	K00198	cooS, acsA	anaerobic carbon-monoxide dehydrogenase catalytic subunit	1.2.7.4	1569.31	2161.68
1528	K00192	cdhA	anaerobic carbon-monoxide dehydrogenase, CODH/ACS complex subunit alpha	1.2.7.4	2.5	43.6
1529	K03738	aor	aldehyde:ferredoxin oxidoreductase	1.2.7.5	106.846	214.4
1530	K00186	vorA	2-oxoisovalerate ferredoxin oxidoreductase, alpha subunit	1.2.7.7	64.7308	36
1531	K00187	vorB	2-oxoisovalerate ferredoxin oxidoreductase, beta subunit	1.2.7.7	64.7308	36
1532	K00188	vorD	2-oxoisovalerate ferredoxin oxidoreductase, delta subunit	1.2.7.7	64.7308	36
1533	K17067	mdo	formaldehyde dismutase / methanol dehydrogenase	1.2.98.1 1.1.99.37	0.461538	2.4
1534	K18022	cutC	glyceraldehyde dehydrogenase small subunit	1.2.99.8	1.53846	0.2
1535	K10793	prdA	D-proline reductase (dithiol) PrdA	1.21.4.1	201.808	346.15
1536	K10794	prdB	D-proline reductase (dithiol) PrdB	1.21.4.1	343.654	658.8
1537	K11784	mqnC	cyclic dehypoxanthinyl futalosine synthase	1.21.98.1	586.769	1014.5
1538	K04034	bchE	anaerobic magnesium-protoporphyrin IX monomethyl ester cyclase	1.21.98.3	4.38462	2.543
1539	K19515	bamB	benzoyl-CoA reductase subunit BamB	1.3.-.-	0.615385	0
1540	K19516	bamC	benzoyl-CoA reductase subunit BamC	1.3.-.-	0.615385	0
1541	K19745	acuI	acrylyl-CoA reductase (NADPH)	1.3.1.-	1456.16	535.238
1542	K19550	bacG	bacilysin biosynthesis oxidoreductase BacG	1.3.1.-	0.5	1.15
1543	K17723	preA	dihydropyrimidine dehydrogenase (NAD+) subunit PreA	1.3.1.1	1385.15	684.769
1544	K17722	preT	dihydropyrimidine dehydrogenase (NAD+) subunit PreT	1.3.1.1	1080.92	393.858
1545	K17830	GGR	digeranylgeranylglycerophospholipid reductase	1.3.1.101 1.3.7.11	68.5385	141.75
1546	K10780	fabL	enoyl-[acyl-carrier protein] reductase III	1.3.1.104	9.11538	12.65
1547	K07007	baiN	3-dehydro-bile acid Delta4,6-reductase	1.3.1.114	10559.5	13678.1
1548	K15870	baiCD	3-oxocholoyl-CoA 4-desaturase	1.3.1.115	11.6154	0.8
1549	K15873	baiH	7beta-hydroxy-3-oxochol-24-oyl-CoA 4-desaturase	1.3.1.116	57.5385	10.2
1550	K04517	tyrA2	prephenate dehydrogenase	1.3.1.12	7465.71	9093.37
1551	K17828	pyrDI	dihydroorotate dehydrogenase (NAD+) catalytic subunit	1.3.1.14	8990.17	10899
1552	K00207	DPYD	dihydropyrimidine dehydrogenase (NADP+)	1.3.1.2	1.61538	0
1553	K00078	DHDH	dihydrodiol dehydrogenase / D-xylose 1-dehydrogenase (NADP)	1.3.1.20 1.1.1.179	0	10.8
1554	K12343	SRD5A1	3-oxo-5-alpha-steroid 4-dehydrogenase 1	1.3.1.22	1701.99	2724.1
1555	K00214	BLVRA, bvdR	biliverdin reductase	1.3.1.24	0.307692	20.9
1556	K05783	benD-xylL	dihydroxycyclohexadiene carboxylate dehydrogenase	1.3.1.25 1.3.1.-	179.013	151.838
1557	K00216	entA	2,3-dihydro-2,3-dihydroxybenzoate dehydrogenase	1.3.1.28	1082.18	477.122
1558	K10797	enr	2-enoate reductase	1.3.1.31	392.428	380.43
1559	K00217	E1.3.1.32	maleylacetate reductase	1.3.1.32	3.05077	4.2
1560	K00218	por	protochlorophyllide reductase	1.3.1.33	0.461538	55.9
1561	K00220	tyrC	cyclohexadieny/prephenate dehydrogenase	1.3.1.43 1.3.1.12	4.65385	7.6
1562	K05281	E1.3.1.45	2'-hydroxyisoflavone reductase	1.3.1.45	10.5385	59
1563	K05895	cobK-cbiJ	precorrin-6A/cobalt-precorrin-6A reductase	1.3.1.54 1.3.1.106	1835.71	2374.95
1564	K18067	pht4	phthalate 4,5-cis-dihydrodiol dehydrogenase	1.3.1.64	0.294615	0
1565	K02304	MET8	precorrin-2 dehydrogenase / sirohydrochlorin ferrochelatase	1.3.1.76 4.99.1.4	2851.73	3926.94
1566	K15226	tyrAa	arogenate dehydrogenase (NADP+)	1.3.1.78	30.8462	20.9
1567	K10960	chlP, bchP	geranylgeranyl diphosphate/geranylgeranyl-bacteriochlorophyllide a reductase	1.3.1.83 1.3.1.111	0.307692	20.9
1568	K14469	K14469	acrylyl-CoA reductase (NADPH) / 3-hydroxypropionyl-CoA dehydratase / 3-hydroxypropionyl-CoA synthetase	1.3.1.84 4.2.1.116 6.2.1.36	4.69231	15.4
1569	K14446	ccr	crotonyl-CoA carboxylase/reductase	1.3.1.85	2.65385	4.8
1570	K17829	ccrA	crotonyl-CoA reductase	1.3.1.86	0.153846	25.8
1571	K05711	hcaB	2,3-dihydroxy-2,3-dihydrophenylpropionate dehydrogenase	1.3.1.87	20.7692	24.9
1572	K02371	fabK	enoyl-[acyl-carrier protein] reductase II	1.3.1.9	6483.59	8890.45
1573	K00208	fabI	enoyl-[acyl-carrier protein] reductase I	1.3.1.9 1.3.1.10	4522.15	4329.29
1574	K00209	fabV, ter	enoyl-[acyl-carrier protein] reductase / trans-2-enoyl-CoA reductase (NAD+)	1.3.1.9 1.3.1.44	1001.02	1327.01
1575	K00075	murB	UDP-N-acetylmuramate dehydrogenase	1.3.1.98	10983.2	12722.3
1576	K00228	CPOX, hemF	coproporphyrinogen III oxidase	1.3.3.3	1593.86	728.328
1577	K00231	PPOX, hemY	protoporphyrinogen/coproporphyrinogen III oxidase	1.3.3.4 1.3.3.15	332.022	457.177
1578	K08100	E1.3.3.5	bilirubin oxidase	1.3.3.5	0.294615	0
1579	K00232	E1.3.3.6, ACOX1, ACOX3	acyl-CoA oxidase	1.3.3.6	1.84615	99.1
1580	K18209	tfrA	fumarate reductase (CoM/CoB) subunit A	1.3.4.1	75.6538	62.7
1581	K18210	tfrB	fumarate reductase (CoM/CoB) subunit B	1.3.4.1	71.8462	39.95
1582	K00239	sdhA, frdA	succinate dehydrogenase / fumarate reductase, flavoprotein subunit	1.3.5.1 1.3.5.4	6331.29	6641.57
1583	K00240	sdhB, frdB	succinate dehydrogenase / fumarate reductase, iron-sulfur subunit	1.3.5.1 1.3.5.4	5770.09	5467.77
1584	K00254	DHODH, pyrD	dihydroorotate dehydrogenase	1.3.5.2	2340.86	2668.95
1585	K00230	hemG	menaquinone-dependent protoporphyrinogen oxidase	1.3.5.3	1322.68	609.808
1586	K00244	frdA	fumarate reductase flavoprotein subunit	1.3.5.4	3615.4	2912.11
1587	K00245	frdB	fumarate reductase iron-sulfur subunit	1.3.5.4	1179.13	581.188
1588	K02293	PDS, crtP	15-cis-phytoene desaturase	1.3.5.5	0.307692	20.9
1589	K05371	pcyA	phycocyanobilin:ferredoxin oxidoreductase	1.3.7.5	0.307692	20.9
1590	K04038	chlN	light-independent protochlorophyllide reductase subunit N	1.3.7.7	0.307692	20.9
1591	K04108	hcrA, hbaC	4-hydroxybenzoyl-CoA reductase subunit alpha	1.3.7.9	0.615385	0
1592	K04109	hcrB, hbaD	4-hydroxybenzoyl-CoA reductase subunit beta	1.3.7.9	0	10.8
1593	K00248	ACADS, bcd	butyryl-CoA dehydrogenase	1.3.8.1	1944.89	2254.17
1594	K19066	E1.3.8.10	cyclohex-1-ene-1-carbonyl-CoA dehydrogenase	1.3.8.10	0.615385	0
1595	K19067	E1.3.8.11	cyclohexane-1-carbonyl-CoA dehydrogenase	1.3.8.11	0.615385	0
1596	K14448	mcd	(2S)-methylsuccinyl-CoA dehydrogenase	1.3.8.12	69.8846	56.4
1597	K10209	crtN	4,4'-diapophytoene desaturase	1.3.8.2	0.0384615	5.025
1598	K07545	bbsG	(R)-benzylsuccinyl-CoA dehydrogenase	1.3.8.3	0.615385	0
1599	K00253	IVD, ivd	isovaleryl-CoA dehydrogenase	1.3.8.4	493.809	270.373
1600	K00252	GCDH, gcdH	glutaryl-CoA dehydrogenase	1.3.8.6	559.258	550.448
1601	K00249	ACADM, acd	acyl-CoA dehydrogenase	1.3.8.7	2018.2	1492.29
1602	K00255	ACADL	long-chain-acyl-CoA dehydrogenase	1.3.8.8	5.07692	12.6
1603	K00226	pyrD	dihydroorotate dehydrogenase (fumarate)	1.3.98.1	4018.78	3384.12
1604	K02495	hemN, hemZ	oxygen-independent coproporphyrinogen III oxidase	1.3.98.3	18550.8	20388.1
1605	K00435	hemQ	hydrogen peroxide-dependent heme synthase	1.3.98.5	2.98692	5.6
1606	K06446	DCAA	acyl-CoA dehydrogenase	1.3.99.-	103.718	162.55
1607	K06445	fadE	acyl-CoA dehydrogenase	1.3.99.-	1233.42	549.218
1608	K11731	atuD	citronellyl-CoA dehydrogenase	1.3.99.-	5.50846	8.823
1609	K15571	bnsG	naphthyl-2-methylsuccinyl-CoA dehydrogenase	1.3.99.-	0.615385	0
1610	K09516	RETSAT	all-trans-retinol 13,14-reductase	1.3.99.23	38.1538	21.9
1611	K10027	crtI	phytoene desaturase	1.3.99.26 1.3.99.28 1.3.99.29 1.3.99.31	172.91	287.75
1612	K16173	acd	glutaryl-CoA dehydrogenase (non-decarboxylating)	1.3.99.32	5.69231	2.4
1613	K17363	urdA	urocanate reductase	1.3.99.33	394.923	744.05
1614	K09879	crtU, cruE	carotenoid phi-ring synthase / carotenoid chi-ring synthase	1.3.99.39 1.3.99.40	0.615385	92.1
1615	K05898	kstD	3-oxosteroid 1-dehydrogenase	1.3.99.4	2.92308	75.1
1616	K16051	tesI	3-oxo-5alpha-steroid 4-dehydrogenase	1.3.99.5	1.84615	73.5
1617	K16879	hmfC	2-furoyl-CoA dehydrogenase 2Fe-2S iron sulfur subunit	1.3.99.8	0.294615	0
1618	K16878	hmfB	2-furoyl-CoA dehydrogenase FAD binding subunit	1.3.99.8	0.294615	0
1619	K16877	hmfA	2-furoyl-CoA dehydrogenase large subunit	1.3.99.8	0.294615	0
1620	K16182	pylD	3-methylornithyl-N6-L-lysine dehydrogenase	1.4.1.-	8.38462	75.3
1621	K19244	ala	alanine dehydrogenase	1.4.1.1	171.756	195.133
1622	K00259	ald	alanine dehydrogenase	1.4.1.1	2174.49	2882.16
1623	K18012	kdd	L-erythro-3,5-diaminohexanoate dehydrogenase	1.4.1.11	116.026	195.816
1624	K00265	gltB	glutamate synthase (NADPH) large chain	1.4.1.13	5517.55	3759.62
1625	K00266	gltD	glutamate synthase (NADPH) small chain	1.4.1.13	17053.1	19725.1
1626	K03340	dapdh	diaminopimelate dehydrogenase	1.4.1.16	4426.21	5856.57
1627	K19064	lysDH	lysine 6-dehydrogenase	1.4.1.18	1.46154	9.6
1628	K15371	GDH2	glutamate dehydrogenase	1.4.1.2	280.014	422.874
1629	K00260	gudB, rocG	glutamate dehydrogenase	1.4.1.2	261.968	458.625
1630	K00270	pdh	phenylalanine dehydrogenase	1.4.1.20	9.23077	59.5
1631	K06989	nadX, ASPDH	aspartate dehydrogenase	1.4.1.21	765.43	539.377
1632	K00271	vdh	valine dehydrogenase (NAD+)	1.4.1.23	0.461538	4
1633	K11646	K11646	3-dehydroquinate synthase II	1.4.1.24	90.9392	155.8
1634	K19744	dauB	L-arginine dehydrogenase	1.4.1.25	0.294615	0
1635	K00261	GLUD1_2, gdhA	glutamate dehydrogenase (NAD(P)+)	1.4.1.3	427.412	293.238
1636	K00262	E1.4.1.4, gdhA	glutamate dehydrogenase (NADP+)	1.4.1.4	11895.8	13420.1
1637	K00263	E1.4.1.9	leucine dehydrogenase	1.4.1.9	100.861	209.023
1638	K07256	tauY	taurine dehydrogenase large subunit	1.4.2.-	1.07692	1.6
1639	K09471	puuB, ordL	gamma-glutamylputrescine oxidase	1.4.3.-	1661.31	1006.52
1640	K03343	puo	putrescine oxidase	1.4.3.10	1.23077	7
1641	K00278	nadB	L-aspartate oxidase	1.4.3.16	9184.05	10040.6
1642	K03153	thiO	glycine oxidase	1.4.3.19	241.662	441.632
1643	K00276	AOC3, AOC2, tynA	primary-amine oxidase	1.4.3.21	212.694	237.476
1644	K00273	DAO, aao	D-amino-acid oxidase	1.4.3.3	0.615385	92.1
1645	K00274	MAO, aofH	monoamine oxidase	1.4.3.4	445.1	536.983
1646	K00275	pdxH, PNPO	pyridoxamine 5'-phosphate oxidase	1.4.3.5	2681.18	1846.28
1647	K00281	GLDC, gcvP	glycine dehydrogenase	1.4.4.2	3228.59	3629.84
1648	K00282	gcvPA	glycine dehydrogenase subunit 1	1.4.4.2	748.891	534
1649	K00283	gcvPB	glycine dehydrogenase subunit 2	1.4.4.2	758.429	534.6
1650	K00285	dadA	D-amino-acid dehydrogenase	1.4.5.1	2172.21	1332.4
1651	K00284	GLU, gltS	glutamate synthase (ferredoxin)	1.4.7.1	3222.8	5147.19
1652	K15229	mauB	methylamine dehydrogenase heavy chain	1.4.9.1	67.5254	51.6
1653	K15228	mauA	methylamine dehydrogenase light chain	1.4.9.1	67.9869	54
1654	K10814	hcnA	hydrogen cyanide synthase HcnA	1.4.99.5	0	3.2
1655	K10815	hcnB	hydrogen cyanide synthase HcnB	1.4.99.5	0	3.2
1656	K10816	hcnC	hydrogen cyanide synthase HcnC	1.4.99.5	0	6.4
1657	K19746	dauA	D-arginine dehydrogenase	1.4.99.6	5.73846	12.84
1658	K16048	hsaB	3-hydroxy-9,10-secoandrosta-1,3,5(10)-triene-9,17-dione monooxygenase reductase component	1.5.1.-	1.07692	92.9
1659	K09024	rutF	flavin reductase	1.5.1.-	1376.27	649.409
1660	K10714	mtdB	methylene-tetrahydromethanopterin dehydrogenase	1.5.1.-	0.589231	0
1661	K19743	lhpI	1-piperideine-2-carboxylate/1-pyrroline-2-carboxylate reductase [NAD(P)H]	1.5.1.1	2.21769	4.3
1662	K00293	LYS9	saccharopine dehydrogenase (NADP+, L-glutamate forming)	1.5.1.10	0.538462	0.9
1663	K00286	proC	pyrroline-5-carboxylate reductase	1.5.1.2	11481	12066.2
1664	K00297	metF, MTHFR	methylenetetrahydrofolate reductase (NADPH)	1.5.1.20	9448.24	10593.2
1665	K13609	dpkA, lhpD	delta1-piperideine-2-carboxylate reductase	1.5.1.21	137.969	146.04
1666	K00287	DHFR, folA	dihydrofolate reductase	1.5.1.3	9814.52	9244.13
1667	K18589	dfrA1, dhfr	dihydrofolate reductase (trimethoprim resistance protein)	1.5.1.3	18.4615	1.8
1668	K00484	hpaC	flavin reductase (NADH)	1.5.1.36	47.4615	13.805
1669	K15245	tftC	chlorophenol-4-monooxygenase component 1	1.5.1.37	0.294615	0
1670	K00299	ssuE	FMN reductase	1.5.1.38	1731.77	1145.17
1671	K19285	nfrA1	FMN reductase (NADPH)	1.5.1.38	750.416	917.7
1672	K19286	nfrA2	FMN reductase [NAD(P)H]	1.5.1.39	655.967	531.403
1673	K01491	folD	methylenetetrahydrofolate dehydrogenase (NADP+) / methenyltetrahydrofolate cyclohydrolase	1.5.1.5 3.5.4.9	11044.4	12221.8
1674	K13938	folM	dihydromonapterin reductase / dihydrofolate reductase	1.5.1.50 1.5.1.3	1216.68	526.478
1675	K00289	ALDH1L	formyltetrahydrofolate dehydrogenase	1.5.1.6	9.96154	1.65
1676	K00290	LYS1	saccharopine dehydrogenase (NAD+, L-lysine forming)	1.5.1.7	4650.84	6885.76
1677	K00301	E1.5.3.1	sarcosine oxidase	1.5.3.1	139.662	217.74
1678	K00302	soxA	sarcosine oxidase, subunit alpha	1.5.3.1	288.328	524.823
1679	K00303	soxB	sarcosine oxidase, subunit beta	1.5.3.1	451.489	680.363
1680	K00304	soxD	sarcosine oxidase, subunit delta	1.5.3.1	277.635	443.04
1681	K00305	soxG	sarcosine oxidase, subunit gamma	1.5.3.1	277.943	381.34
1682	K19191	mabO	4-methylaminobutanoate oxidase (formaldehyde-forming)	1.5.3.19	2.60231	22
1683	K00318	PRODH, fadM, putB	proline dehydrogenase	1.5.5.2	217.932	368.37
1684	K13821	putA	RHH-type transcriptional regulator, proline utilization regulon repressor / proline dehydrogenase / delta 1-pyrroline-5-carboxylate dehydrogenase	1.5.5.2 1.2.1.88	1873.67	969.014
1685	K00317	dmd-tmd	dimethylamine/trimethylamine dehydrogenase	1.5.8.1 1.5.8.2	0.294615	0
1686	K00319	mtd	methylenetetrahydromethanopterin dehydrogenase	1.5.98.1	64.7308	72.5
1687	K00320	mer	5,10-methylenetetrahydromethanopterin reductase	1.5.98.2	64.7308	72.5
1688	K18853	dmrX	dihydromethanopterin reductase (acceptor)	1.5.99.15	64.7308	72.5
1689	K00316	spdH	spermidine dehydrogenase	1.5.99.6	20.7692	25.067
1690	K00322	sthA, udhA	NAD(P) transhydrogenase	1.6.1.1	1229.75	532.161
1691	K00324	pntA	H+-translocating NAD(P) transhydrogenase subunit alpha	1.6.1.2 7.1.1.1	4452.89	2057.03
1692	K00325	pntB	H+-translocating NAD(P) transhydrogenase subunit beta	1.6.1.2 7.1.1.1	2780.48	1266.69
1693	K00355	NQO1	NAD(P)H dehydrogenase (quinone)	1.6.5.2	227.968	339.343
1694	K19267	qorB	NAD(P)H dehydrogenase (quinone)	1.6.5.2	1602.34	773.454
1695	K03809	wrbA	NAD(P)H dehydrogenase (quinone)	1.6.5.2	1552.4	828.028
1696	K03885	ndh	NADH dehydrogenase	1.6.99.3	4114.35	3489.79
1697	K06879	queF	7-cyano-7-deazaguanine reductase	1.7.1.13	1591.73	709.178
1698	K09457	queF	7-cyano-7-deazaguanine reductase	1.7.1.13	3545.82	4186.37
1699	K00362	nirB	nitrite reductase (NADH) large subunit	1.7.1.15	1839.77	1018.38
1700	K00363	nirD	nitrite reductase (NADH) small subunit	1.7.1.15	1594.86	801.987
1701	K00364	E1.7.1.7, guaC	GMP reductase	1.7.1.7	2082.79	654.743
1702	K00368	nirK	nitrite reductase (NO-forming)	1.7.2.1	87.2631	84.934
1703	K03385	nrfA	nitrite reductase (cytochrome c-552)	1.7.2.2	1187.68	831.035
1704	K07811	torA	trimethylamine-N-oxide reductase (cytochrome c)	1.7.2.3	1044.44	369.133
1705	K07812	torZ	trimethylamine-N-oxide reductase (cytochrome c)	1.7.2.3	1142.99	512.638
1706	K00376	nosZ	nitrous-oxide reductase	1.7.2.4	6.61538	2.3
1707	K04561	norB	nitric oxide reductase subunit B	1.7.2.5	31.9554	84.134
1708	K00365	uaZ	urate oxidase	1.7.3.3	6.92308	99.1
1709	K16838	pucL	urate oxidase / 2-oxo-4-hydroxy-4-carboxy-5-ureidoimidazoline decarboxylase	1.7.3.3 4.1.1.97	5.19231	16.55
1710	K00370	narG, narZ, nxrA	nitrate reductase / nitrite oxidoreductase, alpha subunit	1.7.5.1 1.7.99.-	2257.47	868.418
1711	K00371	narH, narY, nxrB	nitrate reductase / nitrite oxidoreductase, beta subunit	1.7.5.1 1.7.99.-	2257.77	869.618
1712	K00374	narI, narV	nitrate reductase gamma subunit	1.7.5.1 1.7.99.-	2276.93	911.118
1713	K00366	nirA	ferredoxin-nitrite reductase	1.7.7.1	695.477	922.481
1714	K00367	narB	ferredoxin-nitrate reductase	1.7.7.2	2.38462	24.1
1715	K00372	nasA	assimilatory nitrate reductase catalytic subunit	1.7.99.-	592.957	466.928
1716	K00360	nasB	assimilatory nitrate reductase electron transfer subunit	1.7.99.-	1.38462	96.7
1717	K05601	hcp	hydroxylamine reductase	1.7.99.1	7365.31	8881.25
1718	K00380	cysJ	sulfite reductase (NADPH) flavoprotein alpha-component	1.8.1.2	1342.35	753.678
1719	K00381	cysI	sulfite reductase (NADPH) hemoprotein beta-component	1.8.1.2	1639.14	834.386
1720	K00382	DLD, lpd, pdhD	dihydrolipoamide dehydrogenase	1.8.1.4	9250.44	7893.88
1721	K00383	GSR, gor	glutathione reductase (NADPH)	1.8.1.7	2898.47	961.902
1722	K00384	trxB, TRR	thioredoxin reductase (NADPH)	1.8.1.9	18017.8	20263
1723	K05301	sorA	sulfite dehydrogenase (cytochrome) subunit A	1.8.2.1	1.26923	0.8
1724	K17229	fccB	sulfide dehydrogenase [flavocytochrome c] flavoprotein chain	1.8.2.3	4.73846	3.84
1725	K17285	SELENBP1	methanethiol oxidase	1.8.3.4	1.83308	70.3
1726	K03673	dsbA	protein dithiol oxidoreductase (disulfide-forming)	1.8.4.15	1704.54	950.412
1727	K00390	cysH	phosphoadenosine phosphosulfate reductase	1.8.4.8 1.8.4.10	2555.32	2056.93
1728	K16937	doxD	thiosulfate dehydrogenase (quinone) large subunit	1.8.5.2	430.732	319.076
1729	K07306	dmsA	anaerobic dimethyl sulfoxide reductase subunit A	1.8.5.3	1296.17	655.621
1730	K17218	sqr	sulfide:quinone oxidoreductase	1.8.5.4	204.901	233.169
1731	K08352	phsA, psrA	thiosulfate reductase / polysulfide reductase chain A	1.8.5.5	81.3077	84
1732	K00392	sir	sulfite reductase (ferredoxin)	1.8.7.1	3.38462	125.1
1733	K03388	hdrA2	heterodisulfide reductase subunit A2	1.8.7.3 1.8.98.4 1.8.98.5 1.8.98.6	822.41	1983.08
1734	K03389	hdrB2	heterodisulfide reductase subunit B2	1.8.7.3 1.8.98.4 1.8.98.5 1.8.98.6	812.795	1987.68
1735	K03390	hdrC2	heterodisulfide reductase subunit C2	1.8.7.3 1.8.98.4 1.8.98.5 1.8.98.6	812.641	1912.08
1736	K08265	hdrE	heterodisulfide reductase subunit E	1.8.98.1	0	36.5
1737	K00394	aprA	adenylylsulfate reductase, subunit A	1.8.99.2	572.282	1319.3
1738	K00395	aprB	adenylylsulfate reductase, subunit B	1.8.99.2	632.512	1372.7
1739	K11180	dsrA	dissimilatory sulfite reductase alpha subunit	1.8.99.5	19.1538	41.5
1740	K11181	dsrB	dissimilatory sulfite reductase beta subunit	1.8.99.5	19.1538	41.5
1741	K02567	napA	nitrate reductase (cytochrome)	1.9.6.1	1139.63	579.983
1742	K12527	ygfK	putative selenate reductase	1.97.1.9	826.375	1222.02
1743	K07309	ynfE	Tat-targeted selenate reductase subunit YnfE	1.97.1.9	1156.98	432.709
1744	K07310	ynfF	Tat-targeted selenate reductase subunit YnfF	1.97.1.9	1069.86	402.183
1745	K17051	serB, clrB	selenate/chlorate reductase subunit beta	1.97.1.9 1.97.1.1	0.846154	0.9
1746	K17462	yrrT	putative AdoMet-dependent methyltransferase	2.1.1.-	23.1154	84.25
1747	K00547	mmuM, BHMT2	homocysteine S-methyltransferase	2.1.1.10	1138.78	989.902
1748	K00588	E2.1.1.104	caffeoyl-CoA O-methyltransferase	2.1.1.104	0.384615	4.15
1749	K02303	cobA	uroporphyrin-III C-methyltransferase	2.1.1.107	900.661	619.974
1750	K02496	hemX	uroporphyrin-III C-methyltransferase	2.1.1.107	1539.14	711.378
1751	K02302	cysG	uroporphyrin-III C-methyltransferase / precorrin-2 dehydrogenase / sirohydrochlorin ferrochelatase	2.1.1.107 1.3.1.76 4.99.1.4	1699.04	1229.98
1752	K13542	cobA-hemD	uroporphyrinogen III methyltransferase / synthase	2.1.1.107 4.2.1.75	3268.58	4596.1
1753	K13543	hemDX	uroporphyrinogen III methyltransferase / synthase	2.1.1.107 4.2.1.75	284.666	58.3
1754	K03428	bchM, chlM	magnesium-protoporphyrin O-methyltransferase	2.1.1.11	0.307692	20.9
1755	K00548	metH, MTR	5-methyltetrahydrofolate--homocysteine methyltransferase	2.1.1.13	10054.5	14017.8
1756	K13540	cobIJ	precorrin-2 C20-methyltransferase / precorrin-3B C17-methyltransferase	2.1.1.130 2.1.1.131	1.07692	94.5
1757	K03394	cobI-cbiL	precorrin-2/cobalt-factor-2 C20-methyltransferase	2.1.1.130 2.1.1.151	3809.73	4719.33
1758	K05934	E2.1.1.131, cobJ, cbiH	precorrin-3B C17-methyltransferase	2.1.1.131	3520.1	4866.03
1759	K00595	cobL	precorrin-6Y C5,15-methyltransferase (decarboxylating)	2.1.1.132	3967.96	4687.21
1760	K05936	cobM, cbiF	precorrin-4/cobalt-precorrin-4 C11-methyltransferase	2.1.1.133 2.1.1.271	3691.44	5226.17
1761	K00549	metE	5-methyltetrahydropteroyltriglutamate--homocysteine methyltransferase	2.1.1.14	4225.15	2211.12
1762	K03465	thyX, thy1	thymidylate synthase (FAD)	2.1.1.148	1535.3	2763.51
1763	K02228	cobF	precorrin-6A synthase	2.1.1.152	4.73846	39.14
1764	K18897	sdmt	sarcosine/dimethylglycine N-methyltransferase	2.1.1.157	0.461538	67.9
1765	K03183	ubiE	demethylmenaquinone methyltransferase / 2-methoxy-6-polyprenyl-1,4-benzoquinol methylase	2.1.1.163 2.1.1.201	4569.17	4662.98
1766	K00570	pmtA	phosphatidylethanolamine/phosphatidyl-N-methylethanolamine N-methyltransferase	2.1.1.17 2.1.1.71	6.30769	9.9
1767	K02188	cbiD	cobalt-precorrin-5B (C1)-methyltransferase	2.1.1.195	4237.44	5486.48
1768	K02191	cbiT	cobalt-precorrin-6B (C15)-methyltransferase	2.1.1.196	420.852	769.884
1769	K02169	bioC	malonyl-CoA O-methyltransferase	2.1.1.197	3173.34	2847.08
1770	K00568	ubiG	2-polyprenyl-6-hydroxyphenyl methylase / 3-demethylubiquinone-9 3-methyltransferase	2.1.1.222 2.1.1.64	1754.14	848.678
1771	K00194	cdhD, acsD	acetyl-CoA decarbonylase/synthase, CODH/ACS complex subunit delta	2.1.1.245	748.904	1290.08
1772	K00197	cdhE, acsC	acetyl-CoA decarbonylase/synthase, CODH/ACS complex subunit gamma	2.1.1.245	749.519	1290.08
1773	K14080	mtaA	[methyl-Co(III) methanol-specific corrinoid protein]:coenzyme M methyltransferase	2.1.1.246	191.577	405.45
1774	K16176	mtmB	methylamine---corrinoid protein Co-methyltransferase	2.1.1.248	6.92308	176.6
1775	K16178	mtbB	dimethylamine---corrinoid protein Co-methyltransferase	2.1.1.249	0.461538	121.4
1776	K14083	mttB	trimethylamine---corrinoid protein Co-methyltransferase	2.1.1.250	52.0577	313.675
1777	K15023	acsE	5-methyltetrahydrofolate corrinoid/iron sulfur protein methyltransferase	2.1.1.258	746.404	1246.47
1778	K14568	EMG1, NEP1	rRNA small subunit pseudouridine methyltransferase Nep1	2.1.1.260	1	3.7
1779	K03399	cbiE	cobalt-precorrin-7 (C5)-methyltransferase	2.1.1.289	420.545	748.984
1780	K18534	K18534	MPBQ/MSBQ methyltransferase	2.1.1.295	0.307692	20.9
1781	K15066	ligM	vanillate/3-O-methylgallate O-demethylase	2.1.1.341	0	10.8
1782	K00558	DNMT1, dcm	DNA (cytosine-5)-methyltransferase 1	2.1.1.37	15219.2	19068.1
1783	K17398	DNMT3A	DNA (cytosine-5)-methyltransferase 3A	2.1.1.37	36.8331	29.934
1784	K00543	ASMT	acetylserotonin O-methyltransferase	2.1.1.4	0	0.167
1785	K18911	egtD	L-histidine Nalpha-methyltransferase	2.1.1.44	1.69231	95.05
1786	K00560	thyA, TYMS	thymidylate synthase	2.1.1.45	9196.84	9098.06
1787	K00569	TPMT, tpmT	thiopurine S-methyltransferase	2.1.1.67	1.56538	10.24
1788	K06223	dam	DNA adenine methylase	2.1.1.72	3971.19	4474.06
1789	K13581	ccrM	modification methylase	2.1.1.72	749.438	993.24
1790	K00575	cheR	chemotaxis protein methyltransferase CheR	2.1.1.80	3220.13	2499.04
1791	K13924	cheBR	two-component system, chemotaxis family, CheB/CheR fusion protein	2.1.1.80 3.1.1.61	356.718	142.416
1792	K00577	mtrA	tetrahydromethanopterin S-methyltransferase subunit A	2.1.1.86	65.7308	114.55
1793	K00578	mtrB	tetrahydromethanopterin S-methyltransferase subunit B	2.1.1.86	64.7308	72.5
1794	K00579	mtrC	tetrahydromethanopterin S-methyltransferase subunit C	2.1.1.86	64.7308	72.5
1795	K00580	mtrD	tetrahydromethanopterin S-methyltransferase subunit D	2.1.1.86	64.7308	72.5
1796	K00581	mtrE	tetrahydromethanopterin S-methyltransferase subunit E	2.1.1.86	64.7308	72.5
1797	K00582	mtrF	tetrahydromethanopterin S-methyltransferase subunit F	2.1.1.86	64.7308	36
1798	K00583	mtrG	tetrahydromethanopterin S-methyltransferase subunit G	2.1.1.86	64.7308	72.5
1799	K00584	mtrH	tetrahydromethanopterin S-methyltransferase subunit H	2.1.1.86	126.962	133.1
1800	K04480	mtaB	methanol---5-hydroxybenzimidazolylcobamide Co-methyltransferase	2.1.1.90	65.4808	55.425
1801	K00600	glyA, SHMT	glycine hydroxymethyltransferase	2.1.2.1	10592.3	11989.8
1802	K00605	gcvT, AMT	aminomethyltransferase	2.1.2.10	4455.56	4691.66
1803	K00606	panB	3-methyl-2-oxobutanoate hydroxymethyltransferase	2.1.2.11	6010.47	7113.97
1804	K10011	arnA, pmrI	UDP-4-amino-4-deoxy-L-arabinose formyltransferase / UDP-glucuronic acid dehydrogenase (UDP-4-keto-hexauronic acid decarboxylating)	2.1.2.13 1.1.1.305	1097.06	387.578
1805	K11175	purN	phosphoribosylglycinamide formyltransferase 1	2.1.2.2	8915.09	10587.1
1806	K08289	purT	phosphoribosylglycinamide formyltransferase 2	2.1.2.2	4727.3	3380.11
1807	K01492	purNH	phosphoribosylglycinamide/phosphoribosylaminoimidazolecarboxamide formyltransferase	2.1.2.2 2.1.2.3	1409.94	2853.32
1808	K00602	purH	phosphoribosylaminoimidazolecarboxamide formyltransferase / IMP cyclohydrolase	2.1.2.3 3.5.4.10	12757.9	14230.8
1809	K13990	FTCD	glutamate formiminotransferase / formiminotetrahydrofolate cyclodeaminase	2.1.2.5 4.3.1.4	343.795	899.883
1810	K00603	fctD	glutamate formiminotransferase / 5-formyltetrahydrofolate cyclo-ligase	2.1.2.5 6.3.3.2	1278.61	1255.42
1811	K00604	MTFMT, fmt	methionyl-tRNA formyltransferase	2.1.2.9	11233.6	12205.5
1812	K17489	E2.1.3.1-12S	methylmalonyl-CoA carboxyltransferase 12S subunit	2.1.3.1	230.154	54.3
1813	K00609	pyrB, PYR2	aspartate carbamoyltransferase catalytic subunit	2.1.3.2	10726.8	11876.9
1814	K00611	OTC, argF, argI	ornithine carbamoyltransferase	2.1.3.3	7908.38	7886.1
1815	K09065	argF	N-acetylornithine carbamoyltransferase	2.1.3.9	1.52	3.333
1816	K00613	GATM	glycine amidinotransferase	2.1.4.1	35	39.4
1817	K03750	moeA	molybdopterin molybdotransferase	2.10.1.1	3099.76	2567.22
1818	K00615	E2.2.1.1, tktA, tktB	transketolase	2.2.1.1	23168.1	25727.5
1819	K00616	E2.2.1.2, talA, talB	transaldolase	2.2.1.2	9609.94	8920.34
1820	K13810	tal-pgi	transaldolase / glucose-6-phosphate isomerase	2.2.1.2 5.3.1.9	1.07692	1.6
1821	K01652	E2.2.1.6L, ilvB, ilvG, ilvI	acetolactate synthase I/II/III large subunit	2.2.1.6	17799	19432.1
1822	K01653	E2.2.1.6S, ilvH, ilvN	acetolactate synthase I/III small subunit	2.2.1.6	13180.9	14325.6
1823	K11258	ilvM	acetolactate synthase II small subunit	2.2.1.6	1101.09	446.438
1824	K01662	dxs	1-deoxy-D-xylulose-5-phosphate synthase	2.2.1.7	11941.3	12735.3
1825	K02551	menD	2-succinyl-5-enolpyruvyl-6-hydroxy-3-cyclohexene-1-carboxylate synthase	2.2.1.9	3425.99	3058.62
1826	K10915	cqsA	CAI-1 autoinducer synthase	2.3.-.-	48.8462	51
1827	K19113	ttr	acetyltransferase	2.3.1.-	137.969	151.44
1828	K07549	bbsA	benzoylsuccinyl-CoA thiolase BbsA subunit	2.3.1.-	0.615385	0
1829	K07550	bbsB	benzoylsuccinyl-CoA thiolase BbsB subunit	2.3.1.-	0.615385	0
1830	K07389	cyaC, hlyC, rtxC	cytolysin-activating lysine-acyltransferase	2.3.1.-	137.077	142.2
1831	K11533	fas	fatty acid synthase, bacteria type	2.3.1.-	1190.94	408.558
1832	K10212	K10212, crtO	glycosyl-4,4'-diaponeurosporenoate acyltransferase	2.3.1.-	3.03846	22.825
1833	K09778	lpxJ	Kdo2-lipid IVA 3' secondary acyltransferase	2.3.1.-	153.887	185.33
1834	K15575	bnsB	naphthyl-2-oxomethyl-succinyl-CoA thiolase subunit	2.3.1.-	0.615385	0
1835	K03821	phbC, phaC	polyhydroxyalkanoate synthase subunit PhaC	2.3.1.-	937.545	486.18
1836	K05552	actI2, oxyB, tcmL, snoa2, aknC, mtmK	minimal PKS chain-length factor (CLF/KS beta)	2.3.1.- 2.3.1.260 2.3.1.235	0	1.6
1837	K05551	actI1, oxyA, tcmK, snoa1, aknB, mtmP	minimal PKS ketosynthase (KS/KS alpha)	2.3.1.- 2.3.1.260 2.3.1.235	0	1.6
1838	K00619	argA	amino-acid N-acetyltransferase	2.3.1.1	466.231	587.1
1839	K14682	argAB	amino-acid N-acetyltransferase	2.3.1.1	1585.1	763.078
1840	K00672	ftr	formylmethanofuran--tetrahydromethanopterin N-formyltransferase	2.3.1.101	130.051	108.5
1841	K03896	iucB	acetyl CoA:N6-hydroxylysine acetyl transferase	2.3.1.102	0	0.9
1842	K00673	astA	arginine N-succinyltransferase	2.3.1.109	1513.25	792.239
1843	K00674	dapD	2,3,4,5-tetrahydropyridine-2,6-dicarboxylate N-succinyltransferase	2.3.1.117	3982.21	2904.54
1844	K00627	DLAT, aceF, pdhC	pyruvate dehydrogenase E2 component (dihydrolipoamide acetyltransferase)	2.3.1.12	2774.41	1845.69
1845	K00677	lpxA	UDP-N-acetylglucosamine acyltransferase	2.3.1.129	6244.69	7074.51
1846	K00631	plsB	glycerol-3-phosphate O-acyltransferase	2.3.1.15	1251.74	604.394
1847	K00632	fadA, fadI	acetyl-CoA acyltransferase	2.3.1.16	2730.29	1353.7
1848	K07508	ACAA2	acetyl-CoA acyltransferase 2	2.3.1.16	0.231538	0.783
1849	K09699	DBT, bkdB	2-oxoisovalerate dehydrogenase E2 component (dihydrolipoyl transacylase)	2.3.1.168	43.11	124.515
1850	K00193	cdhC	acetyl-CoA decarbonylase/synthase, CODH/ACS complex subunit beta	2.3.1.169	2.5	43.6
1851	K14138	acsB	acetyl-CoA synthase	2.3.1.169	745.942	1268.08
1852	K07823	pcaF	3-oxoadipyl-CoA thiolase	2.3.1.174	207.412	204.34
1853	K06718	ectA	L-2,4-diaminobutyric acid acetyltransferase	2.3.1.178	13.6923	158.6
1854	K09458	fabF, OXSM, CEM1	3-oxoacyl-[acyl-carrier-protein] synthase II	2.3.1.179	11410.9	14803.1
1855	K00648	fabH	3-oxoacyl-[acyl-carrier-protein] synthase III	2.3.1.180	11169.8	11329.7
1856	K18473	fabY	acetoacetyl-[acyl-carrier protein] synthase	2.3.1.180	0	0.9
1857	K03801	lipB	lipoyl(octanoyl) transferase	2.3.1.181	3696.94	3944.97
1858	K09011	cimA	(R)-citramalate synthase	2.3.1.182	2087.68	2999.03
1859	K03823	pat	phosphinothricin acetyltransferase	2.3.1.183	8262.22	8886.37
1860	K13060	lasI	acyl homoserine lactone synthase	2.3.1.184	2.44846	3.367
1861	K13061	rhlI, phzI, solI, cepI, tofI	acyl homoserine lactone synthase	2.3.1.184	2	3.2
1862	K00634	ptb	phosphate butyryltransferase	2.3.1.19	1987.03	2948.4
1863	K02536	lpxD	UDP-3-O-[3-hydroxymyristoyl] glucosamine N-acyltransferase	2.3.1.191	4372.24	4964.6
1864	K18851	fbp	diacylglycerol O-acyltransferase / trehalose O-mycolyltransferase	2.3.1.20 2.3.1.122	1.38462	7.2
1865	K00635	tgs, wax-dgat	diacylglycerol O-acyltransferase / wax synthase	2.3.1.20 2.3.1.75	1.38462	2.6
1866	K18821	lipL	lipoyl amidotransferase	2.3.1.200	4.53846	16.1
1867	K13018	wbpD, wlbB	UDP-2-acetamido-3-amino-2,3-dideoxy-glucuronate N-acetyltransferase	2.3.1.201	480.647	460.961
1868	K15896	pseH	UDP-4-amino-4,6-dideoxy-N-acetyl-beta-L-altrosamine N-acetyltransferase	2.3.1.202	3.92308	26
1869	K15913	pglD	UDP-N-acetylbacillosamine N-acetyltransferase	2.3.1.203	15.0769	18.9
1870	K16869	lipL	octanoyl-[GcvH]:protein N-octanoyltransferase	2.3.1.204	340.415	41.625
1871	K13923	pduL	phosphate propanoyltransferase	2.3.1.222	20.7692	24.9
1872	K02615	paaJ	3-oxo-5,6-didehydrosuberyl-CoA/3-oxoadipyl-CoA thiolase	2.3.1.223 2.3.1.174	37.6546	19.405
1873	K18096	bjaI, rpaI, braI, rhiI	acyl-homoserine lactone synthase	2.3.1.228 2.3.1.229 2.3.1.-	1.07692	1.6
1874	K02517	lpxL, htrB	Kdo2-lipid IVA lauroyltransferase/acyltransferase	2.3.1.241 2.3.1.-	5782.02	6336.53
1875	K12974	lpxP	KDO2-lipid IV(A) palmitoleoyltransferase	2.3.1.242	1089.71	380.505
1876	K02560	lpxM, msbB	lauroyl-Kdo2-lipid IVA myristoyltransferase	2.3.1.243	1109.63	444.338
1877	K08321	lsrF	3-hydroxy-5-phosphonooxypentane-2,4-dione thiolase	2.3.1.245	1331.77	592.791
1878	K18013	kce	3-keto-5-aminohexanoate cleavage enzyme	2.3.1.247	179.334	236.916
1879	K12973	pagP, crcA	lipid IVA palmitoyltransferase	2.3.1.251	1313.63	383.038
1880	K03621	plsX	phosphate acyltransferase	2.3.1.274	7488.31	9110.19
1881	K08591	plsY	acyl phosphate:glycerol-3-phosphate acyltransferase	2.3.1.275	7973.89	10013.3
1882	K09994	phnO	(aminoalkyl)phosphonate N-acetyltransferase	2.3.1.280	1387.09	770.283
1883	K00639	kbl, GCAT	glycine C-acetyltransferase	2.3.1.29	4903.59	5400.23
1884	K00640	cysE	serine O-acetyltransferase	2.3.1.30	11369.2	12131.5
1885	K00641	metX	homoserine O-acetyltransferase/O-succinyltransferase	2.3.1.31 2.3.1.46	997.173	1592.95
1886	K00620	argJ	glutamate N-acetyltransferase / amino-acid N-acetyltransferase	2.3.1.35 2.3.1.1	6490.97	7164.31
1887	K00643	E2.3.1.37, ALAS	5-aminolevulinate synthase	2.3.1.37	72.8846	59.367
1888	K00645	fabD, MCAT, MCT1	[acyl-carrier-protein] S-malonyltransferase	2.3.1.39	9822.04	11694.1
1889	K00621	GNPNAT1, GNA1	glucosamine-phosphate N-acetyltransferase	2.3.1.4	1	3.7
1890	K05939	aas	acyl-[acyl-carrier-protein]-phospholipid O-acyltransferase / long-chain-fatty-acid--[acyl-carrier-protein] ligase	2.3.1.40 6.2.1.20	1218.54	621.338
1891	K00647	fabB	3-oxoacyl-[acyl-carrier-protein] synthase I	2.3.1.41	3054.99	1860.8
1892	K00651	metA	homoserine O-succinyltransferase/O-acetyltransferase	2.3.1.46 2.3.1.31	9463.25	9628.42
1893	K00652	bioF	8-amino-7-oxononanoate synthase	2.3.1.47	5022.24	5182.15
1894	K00655	plsC	1-acyl-sn-glycerol-3-phosphate acyltransferase	2.3.1.51	13596.9	16786.6
1895	K00656	E2.3.1.54, pflD	formate C-acetyltransferase	2.3.1.54	18253.5	16867.2
1896	K00657	speG, SAT	diamine N-acetyltransferase	2.3.1.57	3758.4	3951.14
1897	K00658	DLST, sucB	2-oxoglutarate dehydrogenase E2 component (dihydrolipoamide succinyltransferase)	2.3.1.61	2821.28	2162.59
1898	K00625	E2.3.1.8, pta	phosphate acetyltransferase	2.3.1.8	6492.49	6736.34
1899	K13788	pta	phosphate acetyltransferase	2.3.1.8	2464.44	1101.37
1900	K15024	K15024	putative phosphotransacetylase	2.3.1.8	2816.09	5090.38
1901	K05822	dapH, dapD	tetrahydrodipicolinate N-acetyltransferase	2.3.1.89	991.577	627.648
1902	K00626	E2.3.1.9, atoB	acetyl-CoA C-acetyltransferase	2.3.1.9	6462.16	6220.81
1903	K12554	murN	alanine adding enzyme	2.3.2.-	2460.53	536.41
1904	K05363	murM	serine/alanine adding enzyme	2.3.2.10	461.838	194.137
1905	K11693	femX, fmhB	peptidoglycan pentaglycine glycine transferase (the first glycine)	2.3.2.16	0.294615	5.025
1906	K11694	femA	peptidoglycan pentaglycine glycine transferase (the second and third glycine)	2.3.2.17	45.5	50.6
1907	K11695	femB	peptidoglycan pentaglycine glycine transferase (the fourth and fifth glycine)	2.3.2.18	42.9615	49.3
1908	K00681	ggt	gamma-glutamyltranspeptidase / glutathione hydrolase	2.3.2.2 3.4.19.13	2948.65	2135.91
1909	K14205	mprF, fmtC	phosphatidylglycerol lysyltransferase	2.3.2.3	1234.04	422.806
1910	K01647	CS, gltA	citrate synthase	2.3.3.1	11212.4	12093.6
1911	K01641	E2.3.3.10	hydroxymethylglutaryl-CoA synthase	2.3.3.10	1026.42	316.968
1912	K01649	leuA, IMS	2-isopropylmalate synthase	2.3.3.13	10602.9	11765.4
1913	K02594	nifV	homocitrate synthase NifV	2.3.3.14	43.6408	59.125
1914	K10977	aksA	methanogen homocitrate synthase	2.3.3.14 2.3.3.-	64.7308	72.5
1915	K03852	xsc	sulfoacetaldehyde acetyltransferase	2.3.3.15	4.38462	22.3
1916	K01659	prpC	2-methylcitrate synthase	2.3.3.5	449.295	289.707
1917	K01638	aceB, glcB	malate synthase	2.3.3.9	2769.67	1326.49
1918	K02841	waaC, rfaC	heptosyltransferase I	2.4.-.-	2026.52	1661.19
1919	K02843	waaF, rfaF	heptosyltransferase II	2.4.-.-	2475.48	2860.65
1920	K02849	waaQ, rfaQ	heptosyltransferase III	2.4.-.-	1118.25	397.838
1921	K12985	waaW	(galactosyl)LPS 1,2-glucosyltransferase	2.4.1.-	1021.44	343.233
1922	K10211	crtQ	4,4'-diaponeurosporenoate glycosyltransferase	2.4.1.-	0.0384615	5.025
1923	K13671	K13671	alpha-1,2-mannosyltransferase	2.4.1.-	4.48769	286.768
1924	K14337	mptA	alpha-1,6-mannosyltransferase	2.4.1.-	1.07692	92.9
1925	K14339	mptB	alpha-1,6-mannosyltransferase	2.4.1.-	1.07692	92.9
1926	K14335	pimC	alpha-1,6-mannosyltransferase	2.4.1.-	267.372	268.833
1927	K16039	asm25	N-glycosyltransferase	2.4.1.-	0.615385	90.5
1928	K02847	waaL, rfaL	O-antigen ligase	2.4.1.-	1097.12	625.2
1929	K11936	pgaC, icaA	poly-beta-1,6-N-acetyl-D-glucosamine synthase	2.4.1.-	88.5115	174.828
1930	K12990	rfbF, rhlC	rhamnosyltransferase	2.4.1.-	2248.3	896.241
1931	K12992	rfbN	rhamnosyltransferase	2.4.1.-	1835.87	2555.89
1932	K18100	rhlA	rhamnosyltransferase subunit A	2.4.1.-	0.892308	3.84
1933	K18101	rhlB	rhamnosyltransferase subunit B	2.4.1.-	3.98692	2.4
1934	K02840	waaB, rfaB	UDP-D-galactose:(glucosyl)LPS alpha-1,6-D-galactosyltransferase	2.4.1.-	40.6154	38.1
1935	K03275	waaO, rfaI	UDP-glucose:(glucosyl)LPS alpha-1,3-glucosyltransferase	2.4.1.-	1274.36	423.283
1936	K02844	waaG, rfaG	UDP-glucose:(heptosyl)LPS alpha-1,3-glucosyltransferase	2.4.1.-	1242.45	545.578
1937	K03276	waaR, waaT, rfaJ	UDP-glucose/galactose:(glucosyl)LPS alpha-1,2-glucosyl/galactosyltransferase	2.4.1.-	1251.59	397.533
1938	K00688	PYG, glgP	glycogen phosphorylase	2.4.1.1	14831.9	15007.8
1939	K16153	K16153	glycogen phosphorylase/synthase	2.4.1.1 2.4.1.11	350.179	947.083
1940	K00692	sacB	levansucrase	2.4.1.10	29.3769	54.43
1941	K00728	POMT, pmt	dolichyl-phosphate-mannose-protein mannosyltransferase	2.4.1.109	1.53846	0.3
1942	K16150	K16150	glycogen synthase	2.4.1.11	0.615385	26.6
1943	K00694	bcsA	cellulose synthase (UDP-forming)	2.4.1.12	1785.47	828.148
1944	K03814	mtgA	monofunctional glycosyltransferase	2.4.1.129	3475.09	2948.51
1945	K12551	sgtA	monofunctional glycosyltransferase	2.4.1.129	0.0384615	5.025
1946	K04478	sgtB	monofunctional glycosyltransferase	2.4.1.129	0.0384615	5.025
1947	K05367	pbpC	penicillin-binding protein 1C	2.4.1.129	2453.14	1268.37
1948	K05366	mrcA	penicillin-binding protein 1A	2.4.1.129 3.4.16.4	11000.5	12440.5
1949	K05365	mrcB	penicillin-binding protein 1B	2.4.1.129 3.4.16.4	1250.27	599.278
1950	K12555	pbp2A	penicillin-binding protein 2A	2.4.1.129 3.4.16.4	1013.15	419.16
1951	K18770	pbpD	penicillin-binding protein 4	2.4.1.129 3.4.16.4	0.5	2.15
1952	K00737	MGAT3	beta-1,4-mannosyl-glycoprotein beta-1,4-N-acetylglucosaminyltransferase	2.4.1.144	6.46154	1.1
1953	K00697	otsA	trehalose 6-phosphate synthase	2.4.1.15 2.4.1.347	1451.3	608.888
1954	K16055	TPS	trehalose 6-phosphate synthase/phosphatase	2.4.1.15 3.1.3.12	632.442	525.042
1955	K00700	GBE1, glgB	1,4-alpha-glucan branching enzyme	2.4.1.18	11928.9	14852.9
1956	K16149	K16149	1,4-alpha-glucan branching enzyme	2.4.1.18	38.3846	53.55
1957	K00748	lpxB	lipid-A-disaccharide synthase	2.4.1.182	4393.25	4913.4
1958	K05946	tagA, tarA	N-acetylglucosaminyldiphosphoundecaprenol N-acetyl-beta-D-mannosaminyltransferase	2.4.1.187	3419.76	4477.23
1959	K00701	cgt	cyclomaltodextrin glucanotransferase	2.4.1.19	0.134615	0.1
1960	K00702	E2.4.1.20	cellobiose phosphorylase	2.4.1.20	1018.01	1709.62
1961	K13677	dgs, bgsA	1,2-diacylglycerol-3-alpha-glucose alpha-1,2-glucosyltransferase	2.4.1.208	832.787	254.78
1962	K00703	glgA	starch synthase	2.4.1.21	9239.91	11808.8
1963	K05947	E2.4.1.217	mannosyl-3-phosphoglycerate synthase	2.4.1.217	1	3.7
1964	K02563	murG	UDP-N-acetylglucosamine--N-acetylmuramyl-(pentapeptide) pyrophosphoryl-undecaprenol N-acetylglucosamine transferase	2.4.1.227	10739.1	11917.1
1965	K13057	treT	trehalose synthase	2.4.1.245	0.230769	1.4
1966	K00705	malQ	4-alpha-glucanotransferase	2.4.1.25	13009.5	13797.1
1967	K14596	crtX	zeaxanthin glucosyltransferase	2.4.1.276	0	6.4
1968	K18675	chbP	N,N'-diacetylchitobiose phosphorylase	2.4.1.280	38.4877	50.233
1969	K16649	glft1	rhamnopyranosyl-N-acetylglucosaminyl-diphospho-decaprenol beta-1,3/1,4-galactofuranosyltransferase	2.4.1.287	1.84615	97.5
1970	K16650	glft2	galactofuranosylgalactofuranosylrhamnosyl-N-acetylglucosaminyl-diphospho-decaprenol beta-1,5/1,6-galactofuranosyltransferase	2.4.1.288	525.975	406.667
1971	K16870	wbbL	N-acetylglucosaminyl-diphospho-decaprenol L-rhamnosyltransferase	2.4.1.289	1.43615	95.334
1972	K16444	gtfB, gtfE	vancomycin aglycone glucosyltransferase	2.4.1.310	0.153846	24.2
1973	K03429	ugtP	processive 1,2-diacylglycerol beta-glucosyltransferase	2.4.1.315	1132.33	2790.06
1974	K19291	alg44	mannuronan synthase	2.4.1.33	137.969	146.04
1975	K19290	alg8	mannuronan synthase	2.4.1.33	137.969	146.04
1976	K19003	mgdA	1,2-diacylglycerol 3-beta-glucosyltransferase	2.4.1.336	100	52.35
1977	K19002	mgs, bgsB	1,2-diacylglycerol 3-alpha-glucosyltransferase	2.4.1.337	1373	719.06
1978	K16148	glgM	alpha-maltose-1-phosphate synthase	2.4.1.342	668.327	133.158
1979	K08256	pimA	phosphatidyl-myo-inositol alpha-mannosyltransferase	2.4.1.345	1072.08	642
1980	K13668	pimB	phosphatidyl-myo-inositol dimannoside synthase	2.4.1.346	58.77	35.533
1981	K05341	E2.4.1.4	amylosucrase	2.4.1.4	1540.99	1756.73
1982	K00709	ABO	histo-blood group ABO system transferase	2.4.1.40 2.4.1.37	23.4923	13.3
1983	K03278	waaI, rfaI	UDP-D-galactose:(glucosyl)LPS alpha-1,3-D-galactosyltransferase	2.4.1.44	460.308	108.6
1984	K00689	E2.4.1.5	dextransucrase	2.4.1.5	426.692	179.128
1985	K03279	waaJ, rfaJ	UDP-glucose:(galactosyl)LPS alpha-1,2-glucosyltransferase	2.4.1.58	285.769	193.1
1986	K05342	E2.4.1.64	alpha,alpha-trehalose phosphorylase	2.4.1.64	141.295	152.1
1987	K00690	E2.4.1.7	sucrose phosphorylase	2.4.1.7	4015.39	2641.71
1988	K00691	mapA	maltose phosphorylase	2.4.1.8	952.658	620.473
1989	K00720	UGCG	ceramide glucosyltransferase	2.4.1.80	3.59	4.683
1990	K00721	DPM1	dolichol-phosphate mannosyltransferase	2.4.1.83	4535.96	6970.81
1991	K16648	aftD	arabinofuranan 3-O-arabinosyltransferase	2.4.2.-	0.461538	2.4
1992	K13687	aftB	arabinofuranosyltransferase	2.4.2.-	1.15385	9.5
1993	K11386	embB	arabinosyltransferase B	2.4.2.-	0.923077	68.7
1994	K11387	embC	arabinosyltransferase C	2.4.2.-	3.84615	426.8
1995	K03815	xapA	xanthosine phosphorylase	2.4.2.-	100.295	102.667
1996	K03784	deoD	purine-nucleoside phosphorylase	2.4.2.1	5266.24	4378.2
1997	K03783	punA, PNP	purine-nucleoside phosphorylase	2.4.2.1	6350.71	7305.86
1998	K09913	ppnP	purine/pyrimidine-nucleoside phosphorylase	2.4.2.1 2.4.2.2	1510.52	653.228
[truncated: 1,673 more rows]
